# Supplementary material for: Functional opsin retrogene in nocturnal moth
Source: Mob DNA. 2016 Oct 19;7:18. doi: 10.1186/s13100-016-0074-8 (PMC5070202; doi:10.1186/s13100-016-0074-8)
Supplement: Additional file 2: — Alignment of sequences used in this study. (PHY 100 kb) [file 13100_2016_74_MOESM2_ESM.phy]

86 1149

OUT_Tiger_putUV                               TTAAAAGTAAACCAG---TTAAAA---------------------------------------------------------GGAAGTGAATTATTGTTGGCGGGATTCACTGACGATTACCTAGATTTGATCAACGAACACTGGCTACAGTTTCCACCTCCTAGTGAATTTACCCAGAAGTCGTTGGGCGCATTCTACGTGCTCGTTACCATAGTCGGCTGTGGGGGGAATATCATCGTGTTGCTGATGTATCTTAGATGTCGCACACTACGTACTCCTGGGAACATCCTGGTAGCCAACCTTGCTCTCAGTGACTTTTTGATGCTT---ACCAAAACACCGATATTCATTTTCAATTCGTTTAATCTCGGACCAGCGTTAGGAAAAACGGGTTGCGTGATTTACGGGTTCATAGGTGGTCTGACAGGGACCACATCAATCGCCACATTATCGGCGATTGCGCTCGACCGCTACTGGGCTGTCGTTCGACCGCTGGAAAGAGCT---TTGACAGCAATACGGGCTCGTTTATTAGCTGTCGGTGCCTGGATATATGCCTGTATTTTCGCTATTATACCTGCGTTAGGATACGGACAGTATGTTCCTGAAGGTTGTTTAACCAGTTGTAGCTTTGATTACCTAACTGAAGAATTTTCACCTCGCTTATTCATTTTTATATTTTTCTGTGCGGCTTGGCTCGCACCTTTTTGCACGATTTCATTCTGTTACATAAGTATATTTCGAGTCGTTGTTTGTAATAGAAATATGAGAAATAACCAAGAGCAAAGATTATCT------TCGAGACATGTTAAAGAACGCACAAAACGCAAAGCAGAAATAAAATTAGCTTTTCTCGTGATGGCTGTTATCGCTTTATTCTTTGTGTCTTGGACACCGTATGCTGTAGTCGCATTATTAGGTATAACAAAAAAAGAACTCCTCACGCCAATCACATCGATGGTACCTGCATTATTTTGTAAAACTGCAGCGTGTATTAATCCATTCATTTATATTATAACGCATCCGAAATTTCGGAAGGAATTT---AAGAAAATGATATGCAGGAAT---AAATCGAAACATACCGGTACTATTAGAACGATCGGTAGCACGTCGCTA---AATAGTATTAGCATGAGGAGTTAT
OUT_Bombyx_mori_putUV                         ATAAATTTAACGTAT---TTGAAA------------------AGAGATGATCAT---------------GCTCTATTCAGTAGCGGTAAAGTATTAATAAAAGGCTTTACCGATGATTATCTACACTTGGTGAATCCATACTGGCTGAGCTTCGCCCCGCCACATCCTTTACTGCATTATGGCCTCGGTGCATTCTACATCATGATGACCACTGTTGGGTCCACTGGCAATGCTTTGGTGATGTTCATGTATTTTAGATGCCGTTCCCTGAGAACGCCGGGAAATATTCTAGTTGCAAATCTAGCATTGAGTGATTTTATGATGCTT---GCGAAGACACCTATTTTTATATTTAATTCGTTTAACCTCGGACCAGCTTTAGGCAAAACTGGTTGCGTTATTTATGGATTTGTTGGTGGGTTAACAGGAACTACGTCAATAGCAATCCTAACCGCAATATCCTTAGATCGGTACTGGGCGGTCGTGCGGCCATTGGAACGAGCT---CTGACTGCCATCCGTGCTCGACTCATGGCAATAGCTGCATGGATTTACGCTACATTATTTGCCATAATTCCAGCCTTGGGTTACGGTCGCTACGTGCCCGAAGGATTCCTGACAAGCTGTAGTTTTGATTATCTAACTGAAGAACTTCCGCCTCGCTATTTCATTTTTGTATTTTTTTGCGCAGCCTGGCTCGCGCCTTTCTGCACCATATCGTACTGTTATATAAGCATATTTCGGGTTGTCGTATGTAGTCGAAATATTACAAAAAATCAAGAACAACGGCTCTCC------ACGAGACATGTAAAGGAGCGAACAAAACGTAAAGCTGAAATCAAACTTGCCTTTTTGGTTATAGTTGTAATTGCATTGTTTTTTATTTCATGGACACCGTATGCAATTGTTGCACTTTTAGGAATATTTAAAAAGGATCTTATCAAACCGCTAACATCCATGATACCTGCATTATTTTGTAAAACAGCCGCTTGTATTAATCCTTTCATTTATATCATTACTCATCCTAAATTTCGAAAGGAATTC---AAGAGAATGTTGTCCAGAGAT---AAAACAGAA---AGTGGAACAATAAAAACTATTGGATATACTTCGCAA---AGTAGTATCAGCATGAAAAGTTTC
OUT_Comma_putUV                               ATAAACAAACTACAA---TTAAAA------------------GACAATGATATT---------------AATTATTTCTCTAAAAGGAATATGCTGGTTCAAGCATTCACCGATGACTTCGTGAAAAGCATCAACCCCTACTGGATGCAATTCTCACCACCTAGCCCCTCGTTATACTACGCAATAGGTGGTACATATATTGTTATTGCAGTAGCGGGTTTTCTTGGCAACGCGTTGGTCCTATTTATGTATAACAGGTGTCGGACGCTACGTACTCCGGGGAATATCTTGGTGGCTAATCTCGCTCTAAGCGACCTTCTGATGTTG---GCCAAAACACCAATTTTCATTTTTAACTCATTTTACCTCGGCCCAGCTTTAGGCAAGTATGCTTGCGTGTTTTATGGTTTTGTCGGCGGATTGAGCGGTACCACGTCAATCGCTACGCTCACTGCCATTGCCTTGGACCGTTACTGGGCAGTGGTGTACCCGCTAGAGCGAGCG---CTCACAGCTATCCGCGCTCGCTTGCTAGCAGTCGGCGCCTGGCTCTACGCTGGATTTTTTGCGTTAATACCAGCTTTAGGATATGGCCACTATGCTCCCGAAGGCTTCCTAACGAGTTGTAGCTATGACTATCTCTCTGACGAAATGCCGCCTCGCTATTTTATCTTCGGATTCTTTTGCGCCGGGTGGCTGGCGCCACTTTGTGTTATTTCATTCTGCTATACGCGTATTCTGTGTATTGTTGTTGGAAAAAGAAATATGTCAAAGAATCAGGAACAGCATCTTTCC------TCTAGACACGTCAAAGAACAAACGAAACGCAAAGCCGAACTAAAACTAGCGATCCTCGTTATTGTAGTCATTGCTCTATTCTTTATATCCTGGACTCCGTACGCTATTATTTCATTGTTAGGAATTTTCAAAAGAGATCTTATAACTCCGGTAACGTCCATGATTCCTGCTCTATTTTGTAAGACTGCTGCTTGCTTCAATCCTTTTATTTATATGATAACACACCCCAAATTTAAAATAGAACTG---CAGAAATTATTTTTTAGAGAC---AAATCTCGTCGTCCGGGCACGCTTAAAACCGCCGCCAATACTTCGCAG---AGGAGCGTAAGCATGAAAAGCTTC
OUT_Comma_UVRh                                ATGAATAAGACGGAA---AATTAT------------------AACATCTATGGT---------------GCTTACTTTGCTAGCGATAAGATGCTGGTCGACGGTCTGGAGGGCGATGACTTGGCAGTAATTCCTGAGCACTGGTTTTCATACGCCGCGCCGCCTGCCAGCGCTCACACCGCATTGGCGTTACTTTACTGCTTTCTCACTGCTGCTGCTTTAATCGGAAATGGACTAGTTATATTTATATTTTCCACGACAAAGAGCTTACGAACATCCAGCAATCTACTCATTCTAAATCTGGCAATTCTTGATTTTATAATGATG---GCAAAGGCGCCGCTTTTCATCTACAATAGCGCCATGCGAGGCTTTGCTACTGGAGCTATGGGATGTCAAATTTTCGCTCTCATGGGTTCGTATAGCGGCATTGGTGCGGGGATGACTAACGCTTGTATTGCGTATGATAGACATTCAACAATAACCCGTCCACTTGATGGGCGG---TTGTCGCGTGGAAAAGCTTTATTGATGATAGCTATCATATGGATTTACGCTACACCTTGGTCATTAATGCCACTGTTC---TGGGGGCGATTTGTACCTGAGGGATACTTAACATCGTGTACGTTTGACTACCTTTCCAACACATTCGACACCAAATTATTTGTAGGTTGTATATTTGTATGCAGCTATGTTTTCCCCATGAGTTTCATAATTTATTTCTACAGCGGAATCGTCAAACAAGTATTTGCTCATGAAGCAGCCTTAAGGGAACAAGCAAAGAAAATGAACGTTGAATCATTGAGATCAAATCAGAACTCTGCGGAATCGGCTGAGATCCGGATAGCGAAGGCAGCGCTCACCGTATGCTTTCTCTTCGTTGCTTCATGGACGCCTTACGGCGTAATGTCGTTGATAGGGGCTTTTGATCAGCGACTTTTAACACCTGGTGTAACCATGATTCCTGCGGTAACGTGTAAGGTGGTAGCATGTATCGACCCATGGGTATATGCAATCAGCCATCCAAAATACAGACAAGAACTTCAGAGACGTATGCCTTGGCTCCAA---ATCAATGAGCCAGATAATGCTTCGACGGGCACCAACAACACAGCAAAC---TCTTCTGCACCAGCAACAGCGTAA
OUT_Caddis_BRh                                ------------------------------------------------------------------------------------------------------------------------------------------------------------------------------------------------------------------------------------------------------------------TCCAAATCATTGCGGACAGCCAGCAACATGTTCGTTATCAACCTGGCGCTGTTTGACCTGCTGATGATG---CTTGAGATTCCTATGTTCATTGTCAACTCCTTCTCGCAGCGCCTGATGGGTTACGAGACGGGGTGCAATATCTACGCTGTGTTGGGGTCGCTATCGGGTATTGGGGGAGCTATCACGAATGCGGTCATCGCTTTTGATAGATACAACACTATCACCAGGCCTTTTGATGGAAAA---CTGACCAAAACAAAAGCCTTAATTATGCTGTGTGTAGTTTGGGGATATACTATCCCATGGGCGGTGCTACCATCACTG---TGGGGAAGATTTGTACCAGAGGGTTTTCTGACAACGTGCTCCTTTGATTTCTTATCCGAAGATCAAGATACCAAGGTGTTTGTGGCGTCTATTTTCGCTTGGAGTTACGCCCTGCCGATGTCACTCATCTGCTACTTCTACTCACAACTCTTCAATCAGGTTCGTGCCCACGAAAAAATGCTCAAGGACCAAGCTAAGAAGATGAACGTGAAGTCCTTGGTGGCTAACCAGGACAACCAGAAGAGTGTTGAGATAAGGATTGCGAAAGTGGCCTTCACCATCTTCTTCCTCTTTATCTGCGCATGGACACCCTACGCGATCGTGGCTATGATTGGAGCTTTTGACAGAACGATGTTGACACCAGTGACTACCATGCTACCGGCCTTGTGCGCCAAAACAGTTTCCTGTATCGATCCGTGGATCTACGCCATCAACCATCCTAGATATCGGGCGGAGCTACAAAAGAAGTTGCCGTGGCTGGCC---ATTAAAGAACCTACAGAGACTGCCTCCACCACCACCGAGGCTACCCAA---GCAACCGTCACCGCTGCAAGTTAA
Noctuidea_LWS1_Agrotis_ypsilon                ATGTCGCTGACTCTGGATCCCGGGCCCGGTATA---GCTGCCCTGCAAGCATGGGGTGGCCAAGTAGCGGCGTATGGCGCCTCCAACCAGACCGTGGTGGACAAGGTGCCGCCAGATATGCTCCATATGGTCGATCCTTACTGGTACCAGTTTCCTCCGATGAACCCGCTTTGGCACGGACTTTTGGGATTCACTATCGGCTGTCTTGGATTCATCTCTATCACTGGCAACGGAATGGTCATCTATATATTCATGTCAACGAAGAGTCTTAAAACTCCATCAAACTTGCTAGTGGTTAATCTCGCTTTTTCCGACTTTCTTATGATGTGCGCTATGTCTCCGGCTATGGTGGTAAATTGTTACAACGAAACATGGGTATGGGGTCCTCTTGCGTGTGAACTCTACGCTTGTGCGGGTTCGCTATTTGGATGTGCATCGATTTGGACCATGACAATGATAGCTTTCGATCGCTACAATGTTATCGTGAAAGGTATCGCAGCCAAACCCATGACCAACAACGGAGCACTTCTGCGTATACTCGGCATTTGGGCGTTCTCACTCGCTTGGACTCTCGCACCATTCTTCGGCTGGAACCGTTATGTACCTGAAGGAAACATGACAGCGTGTGGCACTGACTACTTGTCCAAAGATTGGTTCAGCCGAAGCTACATCCTTATCTACTCCGTTTTCGTATACTTTCTGCCTCTTCTGCTTATCATTTACTCTTACTTCTTTATTGTCCAGGCCGTAGCAGCTCACGAGAAGGGAATGAGGGAACAAGCTAAGAAAATGAACGTAGCTTCCCTCAGGTCTTCAGAAGCGGCAAATACCAGCGCGGAGTGCAAATTGGCAAAGGTAGCTCTAATGACCATATCTCTATGGTTCATGGCGTGGACACCATACCTCGTGATCAACTACACGGGTGTGTTTGAAAGTGCGCCCATCAGCCCCCTTGCTACCATCTGGGGCTCACTCTTTGCTAAGGCTAACGCTGTCTACAATCCTATTGTATACGGCATCAGCCACCCGAAGTATCGCGCTGCTCTGTACCAGAGATTCCCGTCCCTGTCGTGCCAGGCGTCGCCGGACGAGAGCGGCTCCGTGGCGTCAGGCGCTACCGCTGTTTCCGAGGAGAAACCTGCCGCCTGA
Noctuidea_LWS1_Mamestra_brassicae             ATGTCGCTGACTCTGGATCCCGGGCCCGGTATA---GCTGCCCTACAAGCATGGGGTGGCCAGGTAGCGGCGTATGGCGCCTCCAACCAGACCGTAGTGGACAAGGTGCCGCCTGATATGCTTCATATGGTCGATCCTCACTGGTACCAGTTTCCTCCGATGAATCCACTTTGGCACGGACTCTTGGGATTCACTATCGGCTGTCTTGGATTCATCTCTATCACTGGCAACGGAATGGTCATTTACATATTTATGTCAACGAAGAGTCTTAAAACTCCATCAAACTTGCTCGTGGTAAATCTCGCTTTCTCTGATTTCCTCATGATGTGCGCTATGTCTCCGGCTATGGTGGTCAATTGTTATAATGAAACATGGGTTTGGGGTCCTCTTGCTTGTGAACTCTATGCTTGTGCGGGCTCTCTCTTTGGATGTGCATCGATTTGGACCATGACAATGATAGCTTTCGATCGCTACAATGTAATCGTGAAAGGTATCGCCGCCAAGCCCATGACCAACAACGGAGCTCTTCTGCGTATTCTCGGCATTTGGTTGTTCTCACTTGCATGGACTCTCGCGCCATTCTTCGGCTGGAACCGATATGTGCCCGAAGGAAACATGACTGCATGTGGCACTGACTACTTGTCCAAAGATTGGTTCAGCCGCAGCTACATCCTTATCTACTCCGTTTTCGTTTACTTCTTGCCTCTTCTGCTTATCATATATTCTTACTTCTTTATTGTCCAGGCCGTAGCAGCTCACGAGAAAGGAATGAGGGAACAAGCTAAGAAAATGAACGTAGCTTCCCTTAGGTCTTCAGAAGCGGCTAACACCAGCGCTGAGTGCAAATTGGCAAAGGTAGCTCTAATGACCATTTCGCTGTGGTTCATGGCATGGACACCGTACCTGGTGATTAACTACACGGGTGTATTCGAAAGCGCGCCGATCAGCCCTCTTGCTACTATCTGGGGCTCACTCTTCGCAAAGGCTAACGCTGTCTACAATCCCATTGTATATGGCATTAGTCACCCGAAGTACCGTGCTGCTCTGTACCAGAAGTTTCCGTCGCTGTCGTGCCAGGCGTCGCCCGACGAGAGCGGCTCCGTGGCGTCGGGTGCCACCGCCGTTTCCGAGGAGAAGCCCGCCGCCTGA
Noctuidea_LWS1_Spodoptera_exigua              ATGTCGCTGACTTTGGATCCCGGGCCTGGTATA---GCAGCCCTGCAAGCATGGGGTGGCCAAGTAGCAGCGTACGGTGCCTCCAACCAAACCGTCGTTGACAAAGTGCTACCAGATATGCTTCATATGGTCGATCCTCACTGGTACCAGTTTCCTCCTATGAACCCGCTATGGCACGGACTCTTGGGATTCACAATCGGCGTTCTTGGTTTCATCTCCATTACTGGCAACGGAATGGTCATCTATATATTTATGTCAACAAAGAGTCTTAAAACTCCATCAAACTTACTTGTGGTGAATCTTGCTTTCTCCGACTTCCTCATGATGTGCTGTATGTCTCCGGCTATGGTTGTCAATTGTTATAACGAAACATGGGTATGGGGTCCTCTTGCGTGTGAACTATACGCGTGTGCCGGATCTCTATTCGGATGCGCATCAATTTGGACCATGACTATGATAGCTTTCGACCGCTATAATGTAATCGTGAAAGGTATAGCCGCCAAGCCCATGACCAACAACGGAGCTCTTCTGCGCATCCTTGGAATCTGGGCTTTCTCGCTTGCATGGACCCTCGCGCCTTTCTTCGGCTGGAACCGATATGTACCTGAAGGCAACATGACTGCTTGTGGCACTGACTACTTATCCAAAGATTGGTTCAGCCGAAGTTACATCCTGATCTATTCCGTCTTCGTGTATTTCATGCCTCTTCTCCTCATCATCTACTCTTATTTCTTCATTGTACAGGCTGTAGCAGCTCACGAAAAGGGAATGAGGGAACAAGCTAAGAAAATGAACGTGGCTTCTCTAAGGTCTTCTGAAGCGGCAAACACAAGCGCTGAGTGCAAATTGGCTAAGGTAGCTCTAATGACCATATCTCTGTGGTTCATGGCGTGGACACCCTACCTAGTGATTAACTACGCGGGTGTCTTCGAAAGCGCAACCATCAGTCCTCTTGCGACCATTTGGGGCTCTCTCTTTGCTAAGGCTAACGCTGTCTACAATCCTATTGTATACGGCATCAGCCACCCGAAGTACCGCGCTGCTCTGTACCAAAAGTTCCCATCGCTATCGTGCCAGGCGTCACCAGACGAGAGCGGCTCGGTGGCATCCGGAGCCACCGCTGTCTCAGAGGAGAAACCTGCTGCCTAA
Noctuidea_LWS1_Spodoptera_litura              ATGTCGCTGACTTTGGATCCCGGGCCTGGTATA---GCAGCTCTGCAAGCATGGGGTGGCCAAGTAGCGGCGTATGGTGCCTCCAACCAAACCGTCGTTGACAAGGTGCCACCAGATATGCTTCATATGGTCGATCCTCACTGGTACCAGTTTCCTCCTATGAACCCGCTATGGCACGGACTCTTGGGATTCACAATCGGCGTTCTTGGTTTTATCTCTATTACTGGCAACGGAATGGTCATCTACATATTTATGTCAACAAAGAGTCTTAAAACTCCATCAAACTTACTTGTGGTGAATCTTGCTTTCTCCGACTTCCTTATGATGTGCTGTATGTCTCCGGCTATGGTGGTTAATTGTTATAACGAAACGTGGGTATGGGGTCCTCTTGCGTGTGAACTATACGCATGTGCTGGGTCTCTATTTGGGTGTGCATCTATTTGGACCATGACTATGATTGCTTTCGACCGCTACAATGTAATCGTGAAAGGTATAGCCGCCAAACCAATGACCAATAACGGAGCTCTTCTACGCATCCTCGGCATCTGGGCATTCTCACTTGCATGGACCCTCGCGCCTTTCTTCGGCTGGAACCGATATGTACCGGAAGGCAACATGACTGCTTGTGGCACTGACTACTTGTCCAAGGATTGGTTCAGCCGAAGTTATATCCTGATCTACTCCGTCTTCGTGTATTTCTTGCCTCTCCTCCTCATCATCTACTCTTATTTCTTCATTGTACAGGCTGTAGCAGCTCACGAAAAGGGAATGAGGGAACAAGCTAAGAAAATGAACGTGGCTTCTCTAAGGTCTTCTGAGGCGGCAAACACAAGCGCCGAGTGCAAATTGGCAAAGGTGGCTCTAATGACTATTTCTCTGTGGTTCATGGCGTGGACACCCTACCTAGTGATTAACTACACAGGTGTCTTCGAAAGCGCACCCATCAGTCCTCTTGCGACCATCTGGGGCTCTCTCTTTGCCAAAGCTAACGCTGTCTACAATCCTATCGTATACGGCATCAGCCACCCGAAGTACCGCGCTGCTCTGTACCAGAAGTTCCCGTCACTATCGTGCCAGGCGTCGCCAGACGAGAGCGGCTCGGTGGCATCCGGTGCCACAGCCGTCTCCGAGGAGAAACCTGCGGCCTAA
Noctuidea_LWS1_Mythimna_separata              ATGTCTCTGAGTCTGGATCCCGGGCCCGGCATA---GCTGCCCTGCAAGCATGGGGCGGCCAGGTAGCGGCGTATGGCGCCTCCAACCAGACCGTCGTGGACAAGGTGCCGCCTGACATGCTTCATATGGTCGATCCTCACTGGTACCAGTTTCCTCCGATGAACCCGCTTTGGCACGGACTCTTGGGATTCACAATCGGCTGTCTTGGATTCATCTCTATCACTGGCAACGGAATGGTCATCTATATTTTTATGTCAACGAAGAGTCTTAAAACTCCATCAAACTTGCTCGTGGTAAATCTCGCTTTCTCCGACTTCCTCATGATGTGCTGTATGTCTCCGGCTATGGTGGTGAATTGTTATAACGAAACATGGGTTTGGGGTCCTCTAGCATGTGAACTCTACGCTTGTGCTGGCTCGCTATTTGGATGTGCATCGATTTGGACCATGACAATGATAGCCTTCGACCGCTACAATGTAATCGTGAAAGGTATCGCCGCCAAGCCCATGACCAACAATGGGGCTCTTCTGCGCATACTCGGCATCTGGGTGTTCTCACTTGCATGGACTCTTGCGCCATTCTTCGGCTGGAATCGATATGTGCCCGAAGGAAACATGACTGCTTGTGGCACAGACTACTTGTCCAAAGATTGGTTCAGCCGCAGCTACATCCTGATCTACTCCGTCTTCGTATACTTCATGCCTCTCCTGCTTATCATCTATTCCTACTTCTTTATTGTCCAGGCCGTAGCAGCTCACGAGAAGGGAATGAGGGAACAAGCTAAGAAAATGAACGTAGCTTCCCTCAGGTCATCAGAAGCAGCTAACACCAGCGCTGAGTGCAAATTGGCAAAGGTAGCGTTAATGACCATTTCACTGTGGTTCATGGCGTGGACTCCGTACCTCGTGATCAACTACACTGGTGTTTTCGAAAGCGCACCCATCAGCCCTCTTGCTACTATCTGGGGCTCACTCTTTGCTAAGGCTAACGCTGTCTACAATCCAATTGTATATGGCATCAGCCACCCGAAGTACCGCGCTGCTCTGTACCAGAGGTTCCCGTCGCTGTCGTGCCAGGCGTCGCCCGACGAGAGCGGCTCCGTGGCGTCCGGCGCCACCGCCGTCTCCGAGGAGAAGCCCGCCGCCTGA
Noctuidea_LWS1_Agrotis_segetum                ATGTCGCTGACTCTGGATCCCGGGCCCGGTATA---GCTGCCCTGCAAGCATGGGGTGGCCAAGTAGCGGCGTATGGCGCCGCCAATCAAACCGTCGTGGACAAGGTGCCGCCAGATATGCTCCATATGGTCGATCCTTACTGGTACCAGTTTCCTCCAATGAACCCGCTTTGGCACGGACTTTTGGGATTCACTATCGGCTGTCTTGGATTCATCTCTATCTCTGGCAACGGAATGGTCATCTATATATTTATGTCAACGAAGAGTCTTAAAACTCCATCAAACTTGCTAGTTGTTAATCTCGCTTTTTCCGACTTCCTCATGATGTGCGCTATGTCTCCGGCTATGGTAGTAAATTGTTACAACGAAACATGGGTTTGGGGTCCTCTTGCATGTGAACTCTACGCTTGTGCGGGCTCGCTATTTGGATGTGCATCGATTTGGACCATGACAATGATAGCTTTCGATCGCTACAATGTCATTGTAAAAGGTATCGCAGCCAAACCCATGACCAACAACGGAGCACTTCTGCGTATACTCGGCATTTGGGTGTTCTCACTCGCTTGGACTCTCGCACCATTCTTCGGCTGGAACCGTTATGTACCTGAAGGAAACATGACAGCGTGTGGCACTGACTACTTGTCCAAAGATTGGTTCAGCCGAAGCTATATCCTTATCTACTCCGTATTCTGCTACTTCATGCCTCTTCTGCTTATCATTTACTCTTATTTCTTTATTGTCCAGGCCGTAGCAGCCCACGAGAAGGGAATGAGGGAACAAGCTAAGAAAATGAACGTAGCTTCCCTCAGGTCTTCAGAAGCGGCAAATACCAGCGCGGAGTGCAAATTGGCAAAGGTAGCTCTAATGACCATATCACTCTGGTTCATGGCGTGGACACCATACCTCGTGATCAACTACACGGGTGTGTTCGAAAGTGCACCCATCAGCCCCCTTGCTACCATCTGGGGCTCACTCTTTGCTAAGGCTAACGCTGTCTACAATCCTATAGTATATGGCATCAGCCACCCGAAGTACCGCGCTGCTCTGTACCAGAGATTCCCGTCCCTGTCGTGTCAGGCGTCGCCGGACGAGACCGGCTCCGTGGCGTCAGGCGCTACCGCCGTTTCCGAGGAGAAGCCTGCCGCCTGA
Noctuidea_LWS1_Helicoverpa_armigera           ATGCCGCTGACTCTGGATCCCGGACCCGGCATA---GCCGCCCTGCAAGCATGGGGCGGCCAGGTAGCGGCATATGGCGCCTCAAACCAAACCGTCGTGGATAAGGTGCCACCCGATATGCTTCACATGGTCGATCCTCACTGGTACCAGTTTCCTCCAATGAACCCGCTTTGGCACGGACTCTTGGGATTCACTATCGGCTGTCTCGGATTCATTTCTATTTCTGGCAACGGAATGGTCATCTACATTTTCATGTCAACGAAGAGTCTTAAAACTCCATCCAACTTGCTAGTGGTGAATCTTGCTTTCTCCGACTTCCTGATGATGTGCGCGATGTCTCCTGCTATGGTAGTTAATTGTTACAACGAAACATGGGTATGGGGTCCTCTCGCTTGTGAACTTTACGCTTGCGCTGGCTCTCTATTTGGTTGTGCCTCGATTTGGACGATGACAATGATAGCTTTCGACCGCTACAATGTCATCGTAAAAGGTATCGCCGCCAAGCCAATGACCAACAATGGGGCTCTTCTACGTATTCTCGGCATCTGGTTGTTCTCACTTGCATGGACTCTTGCTCCTTTCTTCGGCTGGAATCGATATGTGCCGGAAGGGAACATGACTGCGTGCGGTACCGACTATTTGTCCAAAGATTGGTTCAGCCGAAGCTACATCCTAATCTACTCCGTATTCTGTTACTTCATGCCTCTTCTGCTGATCATATACTCTTACTTCTTCATTGTCCAGGCCGTAGCAGCTCACGAGAAGGGGATGAGGGAACAAGCTAAGAAAATGAACGTAGCTTCTCTGAGGTCGTCAGAAGCAGCTAACACAAGCGCCGAGTGCAAATTGGCAAAGGTAGCGTTAATGACCATTTCTCTGTGGTTCATGGCGTGGACACCATACCTTGTGATAAACTACACGGGTGTGTTTGAAAGCGCACCCATTAGCCCTCTGGCTACTATCTGGGGCTCACTCTTTGCCAAGGCCAACGCCGTTTACAATCCTATTGTATATGGCATCAGCCACCCGAAGTACCGCGCTGCGTTGTACCAGAGATTCCCGTCACTGTCGTGCCAGGCTTCGCCAGACGAGACTGGCTCTGTGGCGTCCGGGGCCACCGCCGTCTCCGAGGAGGAGCCTGCCGCCTAG
Noctuidea_Argyrogramma_agnata                 ATGTCCTTGGCTTTGGATCCCGGGCCAGGCATG---GCAGCCCTGCAAGCTTGGGGCGGCCAGGTTGCGGCTTACGGTGCATCCAACCAAACCGTCGTGGATAAAGTGCCGCCAGACATGCTTCATATGGTAGATCCTCACTGGTACCAGTTTCCTCCGATGAACCCGCTCTGGCACGGACTATTGGGATTCACTATTGGATGTCTTGGATTCATTTCAATTACGGGCAATGGCATGGTCATCTACATTTTCATGTCAACCAAGAGCCTTAAAACTCCATCAAACTTACTGGTAGTGAATCTCGCTTTCTCCGACTTCCTCATGATGTGCGCTATGTCTCCGGCTATGGTGGTTAATTGTTACAACGAAACATGGGTCTGGGGTCCTCTCGCATGCGAACTTTATGCTTGTGCTGGCTCTCTATTCGGTTGCGCATCGATATGGACTATGACAATGATCGCCTTCGACCGCTACAACGTTATCGTGAAAGGTATCGCCGCCAAGCCAATGACCAACAACGGTGCTCTTCTACGCATACTTGGGATCTGGGCCTTCTCACTTGCATGGACGCTCGCGCCCTTCTTCGGCTGGAACCGCTATGTGCCTGAAGGTAACATGACTGCGTGTGGTACTGACTACTTGTCAAAGGATTGGTTCAGCCGAAGCTACATCTTGATCTACTCCGTCTTCGTATACTTCATGCCCCTTCTGCTTATCATCTACTCGTACTTCTTCATTGTCCAGGCCGTAGCAGCTCACGAGAAAGCGATGAGGGAACAAGCTAAAAAAATGAACGTCGCTTCTCTTCGATCGTCCGAAGCCGCCAACACTAGCGCCGAGTGCAAATTAGCGAAGGTTGCTTTAATGACCATTTCTCTGTGGTTCATGGCGTGGACTCCTTACCTTGTGATCAACTACACTGGAGTGTTCGAAAGCGCGCCAATCAGCCCACTCGCTACCATCTGGGGTTCACTGTTCGCTAAGGCTAACGCCGTCTACAATCCTATTGTATATGGCATCAGCCACCCGAAGTACCGCGCTGCTCTGTACCAGAAGTTCCCCTCGCTGTCGTGCCAGGCCTCGCCCGACGAGACCGGCTCCGTGGCCTCAGGCGCCACCGCCGTCTCCGAGGAGAAGCCCGCAGCGTAA
Crambidae_LWS1_Ostrinia_nubilalis             ATGGCAATTGCCTTGGACCCCGGCCCAGGAGTC---GCCGCGCTGCAGGCGTGGGGCGGGCAGGTGGCCGCCTATGGCGCCGCCAACCAGACCGTCGTCGATAAAGTGCCTCCCGACATGCTGCATATGGTCGATCCATACTGGTATCAGTTTCCACCTATGAACCCGCTATGGCACGGTCTTTTGGGTTTCACTATCGGCGTTCTCGGCTTCATCTCAATCACTGGCAATGGAATGGTCATCTACATCTTTACTTGCACCAAGAGTCTTAAAACGCCGTCAAATCTACTGGTCGTCAATCTTGCTTTCTCCGATTTTCTGATGATGTGCGCGATGTCTCCGGCTATGGTTGTGAACTGTTATAATGAGACTTGGGTATGGGGTCCTCTGGCTTGCGAACTGTACGCCTGCGCGGGTTCTCTATTTGGCTGTGCTTCAATCTGGACAATGACTATGATCGCCTTCGACCGCTACAACGTCATCGTGAAAGGTATCGCCGCCAAGCCTATGACCAACAACGGAGCTCTACTGCGCATCCTTGGAATCTGGCTGTTCTCTCTTGCATGGACGCTCGCTCCATTCTTCGGCTGGAATAGATATGTCCCAGAAGGTAACATGACTGCTTGTGGAACAGATTACTTGAACAAGGACTGGTTTAGCCGAAGCTACATTCTCATCTACTCCGTCTTCTGCTACTTCATGCCTCTTTTGCTTATTATCTATTCTTATTTCTTCATTGTACAGGCTGTAGCTGCCCACGAGAAAGGCATGCGTGAACAAGCCAAGAAAATGAATGTGGCTTCCCTTAGGTCTTCCGAAGCGGCCAACACCAGCGCTGAATGCAAACTAGCCAAGGTTGCGTTGATGACCATCTCTCTGTGGTTCATGGCCTGGACACCGTACTTGGTGATCAACTACACAGGAGTATTCGAGAGCGCCCCCATCAGCCCTCTGGCTACCATCTGGGGCTCCCTGTTCGCCAAAGCTAACGCCGTATACAATCCTATTGTATATGGTATCAGCCATCCGAAATACCGTGCTGAGCTATACAAGAAGTTCCCATCGCTGTCGTGCCAGGCGTCCCCCGACGAGAGCGGCTCGGTCGCCTCCGGCGCCACCGCCACTTCCGATGAGAAACCCGCT------
Crambidae_Loxostege_sticticalis               ATGGCAATCGCCTTGGACCCTGGCCCGGGCGTC---GCCGCGCTGCAGGCGTGGGGCGGGCAGGTGGCCGCCTATGGCGCCTCCAACCAGACCGTCGTCGACATGGTGCCTCCCGACATGCTGCATATGATTGATCCATACTGGTATCAGTTTCCACCGATGAACCCACTTTGGCACGGTCTCTTGGGTTTCACAATCGGCGTCCTCGGCTTCGTCTCGATCACTGGCAATGGAATGGTCATCTACATCTTCACGTGCACCAAGAGTCTTAGAACACCCTCAAACTTACTGGTTGTCAATCTTGCCTTTTCGGATTTCCTGATGATGTGCTGCATGTCTCCTCCTATGGTTGTGAACTGTTACAATGAGACTTGGGTATGGGGTCCTTTGGCATGCGAACTGTATGCTTGCGCGGGTTCACTATTCGGTTGTGCCTCGATCTGGACGATGACAATGATTGCCTTTGACCGCTACAACGTCATCGTAAAAGGTATTGCCGCCAAGCCAATGACCAACAACGGAGCTCTGCTGCGCATCGTCGGAATCTGGTTGTTCTCGCTTGGATGGACTCTCGCTCCTTTCTTCGGCTGGAATAGGTACGTGCCAGAAGGAAACATGACTGCATGCGGAACTGACTACTTGAACAAGGACTGGTTCAGCCGCAGCTACATTCTTATCTACTCCATCTTCGTCTACTTCATGCCTCTGCTGCTTATTATCTACTCTTACTTCTTCATTGTACAGTGTGTAGCTGCCCACGAGAAAGGCATGCGAGAACAGGCCAAGAAAATGAACGTCGCTTCCCTGAGGTCTTCTGAAGCCGCCAACACGAGCGCTGAGTGCAAACTAGCCAAGGTTGCATTGATGACCATTTCTTTGTGGTTCATGGCCTGGACACCATACCTGGTGATCAACTACACGGGAGTGTTCGAAAGCGCCCCAATCACACCTCTGGCCACCATCTGGGGCTCATTGTTCGCCAAGGCTAACGCTGTATACAACCCTATTGTGTATGGTATCAGCCATCCTAAATACCGTGCCGAATTGTACAAGAAGTTCCCATCGCTTTCGTGCCAGGCCTCGCCCGACGAGAGCGGCTCCGTGGCCTCGGGAGCCACGGCCGTCTCCGAGGAGAAACCCGCCGCGTAA
Crambidae_Chilo_supressalis                   ATGGCGTTTGCATTGGACCCTGGGCCAGGTGTT---GCAGCACTCCAGGCTTGGGGTGGACAAGTAGCAGCCTATGGCGCTTCCAACCAAACGGTCGTTGACAAAGTACCCCCTGAATTACTGCATATGGTAGATCCATATTGGTATCAGTTTCCACCAATGAATCCTCTGTGGCACGGCCTGCTAGGTTTCACTATCGGCGTCCTTGGCTTCATCTCGATCTCTGGCAATGGAATGGTTATCTATATTTTCACAAGCACCAAGAGTCTAAAAACGCCTTCAAACTTGCTAGTTGTCAATCTTGCATTCTCGGATTTTTTCATGATGTGCTGCATGTCACCGGCTATGGTTATAAATTGTTACAATGAGACCTGGGTATTTGGGGCTCTGGCATGCGAACTCTACGCTTGTGCTGGTTCCTTATTTGGCTGTGCATCCATCTGGACAATGACAATGATTGCTTTCGATCGCTACAATGTTATAGTCAAAGGTATAGCCGCCAAGCCTATGACTAACAATGGTGCATTATTACGCATTCTTGGAATCTGGCTTTTCTCTCTTGCATGGACTCTCGCACCTTTCTTTGGCTGGAACAGATATGTGCCTGAAGGTAACATGACTGCCTGCGGAACTGATTACCTGAGCAAGGATTGGTTCAGCCGCAGTTACATCCTTGTCTACTCAGTCTTTGTGTACTTCATGCCTCTGCTCTTGATTATCTACTCTTATTTCTTCATTGTCCAGGCCGTAGCTGCCCACGAAAAAGGCATGCGAGAACAAGCCAAGAAAATGAACGTAGCCTCTCTTCGGTCTAGTGAAGCGGCCAACACTAGCGCGGAATGCAAGTTAGCTAAGGTAGCATTGATGACGATATCCTTGTGGTTTATGGCCTGGACTCCGTATCTTGTGATCAACTACACCGGAGTGTTCGAGAGTGCACCTATCAGCCCTCTGGCTACCATCTGGGGATCACTCTTCGCGAAAGCTAATGCCGTATACAATCCTATTGTATACGGTATCAGTCACCCGAAGTACCGCGCGGAGCTTTACAAAAAATTCCCTTCGCTGTCGTGCCAAGCATCGCCGGACGAGAGCGGATCGGTTGCTTCTGGTACAACCGCTGTATCCGAAGAGAAACCTGCCGCGTAG
Crambidae_Chilo_suppressalis_CSUOGS105437     ATGGCGTTTGCATTGGACCCTGGGCCAGGTGTT---GCAGCACTCCAGGCTTGGGGTGGACAAGTAGCAGCCTATGGCGCTTCCAACCAAACGGTCGTTGACAAAGTACCCCCTGAATTACTGCATATGGTAGATCCATATTGGTATCAGTTTCCACCAATGAATCCTCTGTGGCACGGCCTGCTAGGTTTCACTATCGGCGTCCTTGGCTTCATCTCGATCTCTGGCAATGGAATGGTTATCTATATTTTCACAAGCACCAAGAGTCTAAAAACGCCTTCAAACTTGCTAGTTGTCAATCTTGCATTCTCGGATTTTTTCATGATGTGCTGCATGTCACCGGCTATGGTTATAAATTGTTACAATGAGACCTGGGTATTTGGGGCTCTGGCATGCGAACTCTACGCTTGTGCTGGTTCCTTATTTGGCTGTGCATCCATCTGGACAATGACAATGATTGCTTTCGATCGCTACAATGTTATAGTCAAAGGTATAGCCGCCAAGCCTATGACTAACAATGGTGCATTATTACGCATTCTTGGAATCTGGCTTTTCTCTCTTGCATGGACTCTCGCACCTTTCTTTGGCTGGAACAGATATGTGCCTGAAGGTAACATGACTGCCTGCGGAACTGATTACTTGAGCAAGGATTGGTTCAGCCGCAGTTACATCCTTGTCTACTCAGTCTTTGTGTACTTCATGCCTCTGCTCTTGATTATCTACTCTTATTTCTTCATTGTCCAGGCCGTAGCTGCCCACGAAAAAGGCATGCGAGAACAAGCCAAGAAAATGAACGTAGCCTCTCTTCGGTCTAGTGAAGCGGCCAACACTAGCGCGGAATGCAAGTTAGCTAAGGTAGCATTGATGACGATATCCTTGTGGTTTATGGCCTGGACTCCGTATCTGGTGATCAACTACACCGGAGTGTTCGAGAGTGCACCTATCAGCCCTCTGGCTACCATCTGGGGATCACTCTTCGCGAAAGCTAATGCCGTATACAATCCTATTGTATACGGTATCAGTCACCCGAAGTACCGCGCGGAGCTTTACAAAAAATTCCCTTCGCTGTCGTGCCAAGCATCGCCGGACGAGAGCGGATCGGTTGCTTCTGGTACAACCGCTGTATCCGAAGAGAAACCTGCCGCGTAG
Noctuidea_Tiger_LWRh4                         ATGGGTTTGGCTCTGGATCCTGGACCAGGCTTG---GCAGCTCTGCAAGCATGGGGTGGTCAGGTTGCAGCATACGGATCTTCTAATCAGACCGTCGTGGACAAAGTTCCACCAGATATGCTACACATGATCGATCCTCACTGGTACCAGTTTCCTCCAATGAACCCACTTTGGCACGGACTCTTGGGATTCACTATCGGCGTTCTTGGCTTCGTCTCCATTACTGGCAATGGCATGGTCATCTATATTTTCATGTCTACCAAGAGCCTGAAAACTCCATCGAACTTACTGGTAGTGAATCTCGCTTTCTCTGACTTCCTCATGATGTGCGCTATGTCTCCGGCTATGGTTGTTAATTGTTATAATGAAACGTGGGTTTGGGGTCCATTAGCATGTGAAATCTACGCTTGCTGTGGTTCTTTGTTTGGGTGCGCTTCTATATGGACCATGACAATGATTGCCTTCGATCGCTACAACGTCATTGTGAAGGGTATCGCCGCCAAACCAATGACCAACAACGGAGCTCTCCTGCGCATACTCGGAATCTGGGCCTTCTCGCTCGGATGGACCCTTGCTCCTTTCTTCGGCTGGAACCGTTATGTGCCCGAAGGAAACATGACTGCATGCGGAACTGACTATCTAGCAAAGGATTGGTTAAGCCGTAGCTACATCTTGATCTACTCCGTCTTCGTATACTTCATGCCACTCCTGTTAATCATTTACTCTTATTTCTTTATCGTCCAGGCCGTAGCGGCTCACGAAAAAGCCATGAGGGAACAAGCTAAGAAAATGAATGTCGCCTCTCTGAGATCATCCGAAGCTGCCAACACCAGCGCAGAGTGCAAATTAGCAAAGGTTGCTCTAATGACCATATCCCTTTGGTTCATGGCGTGGACTCCATATCTCGTGATCAACTACACTGGTGTCTTTGAGAGTGCACCAATCAGTCCTCTGGCTACTATCTGGGGCTCACTCTTCGCAAAGGCTAATGCCGTTTACAATCCTATTGTATATGGTATCAGCCACCCTAAATACCGCGCGGAATTGTACAAGAAGTTCCCCTCACTGTCGTGCCAGGCGTCGCCAGAGGAGACCGGCTCCGTGGCTTCTGGAGCCACGGCTGTCTCTGAGGAGAAACCTGCCGCTTAA
Sphingidae_Macroglossum_stellatarum           ATGACGATCTCAATGGATCCCGGACCAGGCCTG---GCAGCCATGCAGGCATGGGGCGGTCAAGTTGCAGCGTACGGCGCTTCCAACCAAACCGTCGTAGACAAAGTGACTCCAGACATGATGCACCTGATCGACCCCCATTGGTACCAGTTTCCGCCGATGAACCCACTTTGGCATGCCCTTTTGGGTTTTACTATTGGTGTTCTGGGATTCATTTCGATTTGTGGCAACGGCATGGTTGTCTACATCTTTATGTCAACTAAGAGCCTTAAGACACCTTCAAACTTGCTTGTAGTAAATCTTGCATTTTCGGACTTCCTTATGATGTGCGCTATGTCTCCAGCTATGGTTGTTAATTGTTACTACGAAACTTGGGTATGGGGTCCCTTTGCATGTGAACTGTACGCTTGCGCCGGCTCTCTATTCGGATGTGGATCAATTTGGACGATGACCATGATTGCTTTCGACCGTTACAATGTCATTGTGAAAGGTATTGCAGCTAAGCCCATGACCAATAATGGTGCGCTTCTTCGTATTCTTGGAATCTGGCTCTTCTCACTCGCTTGGACTGTGGCTCCCATGTTCGGCTGGAACAGATACGTGCCCGAAGGAAACATGACTGCCTGCGGAACCGACTACTTGTCTAAGGAATGGCTCAGCCGAAGCTACATCCTTGTCTACTCCGTTTTCGTTTACTTCTTGCCACTTTTCCTTATCATCTACTCATACTTCTACATTGTTCAGGCCGTAGCTGCCCACGAGAGAGCCATGAGGGAACAGGCTAAGAAAATGAACGTGGCCTCCTTGAGATCCTCGGAAGCGGCAAACACCAGCGCTGAATGCAAGCTCGCAAAGGTTGCATTGATGACCATTTCCTTGTGGTTCATGGCCTGGACTCCTTACCTAGTCATCAACTACACCGGAGTATTCGAGAGCGCGCCCATCAGCCCCCTGGTAACCATCTGGGGCTCCCTCTTTGCCAAGGCTAACGCTGTGTACAACCCTATTGTATACGGCATCAGCCATCCTAAATATCAAGCAGCCTTGTACGCCAGGTTCCCAGCGCTGCAGTGCGCGCCGAGTCGCGACGACTCTGCTTCGACCGCCTCGGCCACCACCGCCGTCTCAGACGAGAAGCCTTCTGCGTAA
Sphingidae_Manduca_sexta                      ------------ATGGATCCCGGGCCCGGTTTG---GCGGCCCTGCAAGCATGGGCGGCCAAGTCGCCAGCTTACGGCGCTGCAAATCAAACTGTCGTCGACAAAGTGCCTCCAGACATGATGCACATGATCGACCCTCACTGGTATCAATTTCCGCCTATGAACCCACTTTGGCATGCGCTGTTAGGATTTACAATTGGTGTTCTGGGATTTGTTTCGATATCGGGCAACGGCATGGTCATCTACATCTTTATGTCAACTAAGAGTCTTAAAACGCCGTCAAATTTGCTTGTGGTCAATCTTGCTTTTTCGGACTTCCTCATGATGTGCGCCATGTCTCCAGCTATGGTAGTTAATTGTTACTATGAAACTTGGGTATGGGGTCCTTTTGCATGCGAATTGTACGCCTGTGCTGGTTCTCTATTTGGATGCGCTTCAATTTGGACAATGACTATGATAGCTTTCGACCGATACAATGTAATCGTTAAAGGTATAGCAGCTAAGCCCATGACCAGCAACGGCGCCCTTCTTCGCATACTTGGAATCTGGGTATTTTCACTAGCTTGGACTCTGCTCCCCTTCTTTGGCTGGAACAGATATGTGCCCGAAGGAAACATGACTGCTTGCGGAACAGATTACTTGTCCAAGAGTTGGGTCAGCCGAAGCTACATCCTTATCTACTCCGTTTTCGTTTACTTCTTGCCGCTTCTTCTTATCATCTATTCTTACTTCTTTATTGTTCAGGCCGTAGCTGCTCACGAAAAGGCAATGAGGGAACAGGCTAAGAAAATGAATGTGGCCTCCCTCAGATCTTCAGAAGCGGCAAACACCAGCGCTGAATGCAAACTAGCCAAGGTTGCATTAATGACCATTTCCTTATGGTTCATGGCGTGGACACCATACCTTGTCATCAACTATACCGGAGTGTTTGAAAGCGCACCCATTAGCCCTCTGGCCACTATTTGGGGCTCCCTCTTCGCCAAGGCTAACGCCGTCTACAATCCTATTGTATATGGCATCAGCCATCCTAAATACCAAGCCGCCCTGTACGCCAAGTTTCCATCGCTACAGTGCCAGTCGGCTCCAGAGGACGCCGGCTCGGTTGCTTCTGGCACCACCGCGGTCTCCGAGGAGAAACCTGCAGCGTGA
Sphingidae_Manduca_sexta_LWRh                 ------------ATGGATCCCGGGCCCGGTTTG---GCGGCCCTGCAAGCATGGGGCGGCCAAGTCGCAGCTTACGGCGCTGCAAATCAAACTGTCGTCGACAAAGTGCCTCCAGACATGATGCACATGATCGACCCTCACTGGTATCAATTTCCGCCTATGAACCCACTTTGGCATGCGCTGTTAGGATTTACAATTGGTGTTCTGGGATTTGTTTCGATATCGGGCAACGGCATGGTCATCTACATCTTTATGTCAACTAAGAGTCTTAAAACGCCGTCAAATTTGCTTGTGGTCAATCTTGCTTTTTCGGACTTCCTCATGATGTGCGCCATGTCTCCAGCTATGGTAGTTAATTGTTACTATGAAACTTGGGTATGGGGTCCTTTTGCATGCGAATTGTACGCCTGTGCTGGTTCTCTATTTGGATGCGCTTCAATTTGGACAATGACTATGATAGCTTTCGACCGATACAATGTAATCGTTAAAGGTATAGCAGCTAAGCCCATGACCAACAACGGCGCCCTTCTTCGCATACTTGGAATCTGGGTATTTTCACTAGCTTGGACTCTCGCTCCCTTCTTTGGCTGGAACAGATATGTGCCCGAAGGAAACATGACTGCCTGCGGAACAGATTACTTGTCCAAGAGTTGGGTCAGCCGAAGCTACATCCTTATCTACTCCGTTTTCGTTTACTTCTTGCCGCTTCTTCTTATCATCTATTCTTACTTCTTTATTGTTCAGGCCGTAGCTGCTCATGAAAAGGCAATGAGGGAACAGGCTAAGAAAATGAATGTGGCCTCCCTCAGATCTTCAGAAGCGGCAAACACCAGCGCTGAATGCAAACTAGCCAAGGTTGCATTAATGACCATTTCCTTATGGTTCATGGCGTGGACACCATACCTTGTCATCAACTATACCGGAGTGTTTGAAAGCGCACCCATTAGCCCTCTGGCCACTATTTGGGGCTCCCTCTTCGCCAAGGCTAACGCCGTCTACAATCCTATTGTATATGGCATCAGCCATCCTAAATACCAAGCCGCCCTGTACGCCAAGTTTCCATCGCTACAGTGCCAGTCGGCTCCAGAGGACGCCGGCTCGGTTGCTTCTGGCACCACCGCGGTCTCCGAGGAGAAACCT---GCAGCG
Geometridae_Operophtera_brumata_OBRU01_10737  ATGACTATTAGCATGGACCCCGGACCGGGAGTG---GCTGCTCTCCAAGCATGGAGCGGTCAAGTGGCAGCATACGGCGCCTCCAACCAGACCGTCGTTGACAAAGTGCCACCAGAATTGCTGCATATGATTGATCCTTACTGGTACCAGTTTCCCCCTATGAATCCACTATGGCACGCTCTGCTCGGCTTCGTCATCGGTTGTCTTGGATTCGTATCTATCACGGGCAACGGAATGGTCATCTATATCTTCATGTCTACTAAGAGTCTTAAAACCCCATCGAACCTGCTAGTAGTGAATCTTGCTTTCTCTGATTTCCTGATGATGTGCTGTATGTCTCCGGCTATGGTCGTTAATTGTTACAACGAAACCTGGGTATTTGGTGCTTTTGCTTGTGAGATCTACGCATGCTGTGGTTCCCTATTCGGTTGTGCCTCTATTTGGACGATGACAATGATTGCATTTGATCGTTACAATGTTATCGTGAAAGGTATTGCCGCGAAGCCCATGTCTATCAATGGAGCTCTTCTGCGAATCCTCGGTATCTGGTGCTTCTCACTCGCTTGGACTCTTGCGCCATTCTTCGGATGGAACAGATACGTTCCGGAGGGTAATATGACCGCGTGTGGCACTGACTACTTGAGCAAGGAATGGCTGAGCCGCAGCTATATCCTCATCTACTCTGTGTTCTGCTATTTCATGCCGCTTCTCCTTATCATATATTCTTACTTTTTCATTGTGCAGGCTGTAGCAGCTCACGAGAGGGGAATGAGGGAACAGGCAAAAAAAATGAATGTAGCCTCTCTGCGATCATCCGAAGCGGCCAACACCAGCGCTGAATGCAAATTGGCCAAGGTAGCACTAATGACCATTTCCTTGTGGTTCATGGCATGGACTCCCTACCTGGTTATCAACTACACCGGAGTCTTCGAAAGCATGCCAATCAGCCCTCTCGCTACTATCTGGGGATCACTCTTCGCGAAAGCTAATGCTGTCTACAACCCGATTGTTTATGGCATCAGCCACCCTAAATACCAGCAAGCTCTGTACGCGAGGTTCCCTGCTCTGGCGTGCCAGTCGGCACCCGACGAGAACGCATCGGTGGCCTCCGGTGCCACCGCCGTCTCTGAAGAGAAGCCAGCAGCTTAG
Bombycidae_Bombyx_mori_BGIBMGA007786          ---ATGATTTCCTTGGATCCTGGACCAGGAATG---GCAGCTCTCCAGGCGTGGGGTGGTCAAGTGGCTGCCTACGGAGCCGCTAACCAAACCGTTGTCGATAAAGTACCACCTGATATGCTACACATGGTCGATCCTCATTGGTACCAATTTCCACCTATGAACCCACTATGGCACGCCCTATTAGGCTTCACAATCGGAGTTCTTGGCTTCATATCAATTTCGGGTAACGGAATGGTCATTTACATTTTCATGTCAACAAAGAGCCTTAAAACACCATCAAACCTTCTCGTAGTGAATTTGGCATTCTCAGACTTCCTCATGATGTGTGCTATGTCTCCAGCGATGGTCGTTAACTGTTACAATGAAACTTGGGTTTTCGGACCTTTTGCATGCGAGCTATATGCTTGTGCCGGTTCATTATTTGGGTGTGCCTCGATTTGGACGATGACAATGATTGCTTTCGACCGCTATAATGTTATTGTGAAGGGCATTGCGGCAAAACCAATGACGAACAACGGCGCTCTTCTACGCATTCTTGGAATTTGGGCATTTTCGCTAGCTTGGACTCTTGCACCCTTCTTTGGCTGGAATAGATATGTGCCTGAAGGAAACATGACTGCATGCGGTACTGACTACCTGTCTAAAGATTGGTTTAGCCGCAGTTACATTCTTATTTACTCCGTTTTTGTTTACTTCGCCCCACTTCTTCTCATCATATATTCGTACTTCTTCATTGTGCAGGCCGTAGCTGCCCACGAAAAAGCAATGAGGGAACAAGCGAAAAAAATGAACGTCGCCTCTCTCAGATCATCTGAAGCAGCCAACACCAGCGCTGAATGCAAACTCGCCAAGGTGGCATTGATGACAATTTCCTTGTGGTTCATGGCTTGGACACCTTATTTGGTTATAAACTACACAGGGGTGTTTGAAAGCGCCCCGATCAGTCCTCTGGCCACCATTTGGGGATCGCTCTTTGCCAAAGCTAACGCTGTGTATAATCCGATTGTTTATGGCATCAGTCATCCCAAATACCAAGCAGCGTTGTATGCAAGGTTCCCTTCATTACAATGCCAATCAGCACCGGACGATGGCGGCTCCGTGGCTTCGGGTGCCACAGCTGTCTCGGAGGAGAAGCCGGCCGCGTGA
Plutellidae_plutella_xylostella_XM_011559213  ATGGGTTTCGCGATGGACCCCGGCCCGGGCATG---GCCGCGCTGCAGGCGTGGGGCGGCCAGGTGGCGGCCTACGGCGCCTCCAACCAGACCGTCGTCGACAAGGTCCTCCCCGACATGATCCACATGATCGACCCCCACTGGTACCAATTCCCCCCTATGAATCCTCTTTGGCACGGACTTTTGGGTTTCACGATTGGTGTTCTTGGTTTCGTCTCGATTACTGGCAATGGAATGGTTATCTACATCTTCACTTCGACAAAGAGCCTCAAGACCCCATCGAACCTATTAGTAGTAAATCTAGCTTTCTCGGACTTCCTTATGATGTGCTGCATGTCTCCGCCTATGGTCGTAAATTGTTATAACGAAACATGGGTTTTCGGACCTCTGGCTTGTGAACTGTACGCGTGTGCTGGCTCTCTCTTCGGTTGCGCTTCCATCTGGACAATGACCATGATCGCCTTCGATCGGTACAACGTGATCGTGAAGGGTATCGCGGCCAAGCCCATGACCATCAACGGAGCTCTGCTGCGCATCCTCGGCATCTGGCTGTTCTCACTCGCATGGACCCTCGCGCCATTCTTCGGATGGAACAAGTACGTCCCGGAAGGCAACATGACCGCGTGCGGCACCGACTACCTGAGCAAGGACTGGTTCAGCCGCAGCTACATCCTCGTGTACGCCGTCTTCGTCTACTTCATGCCTCTGTTGCTCATCATCTACTCGTACTTCTTCATTGTTCAGGCCGTAGCTGCTCACGAGAAGGGCATGAGGGAACAGGCCAAGAAGATGAACGTCGCTTCCCTCCGATCGTCCGAGGCTGCCAACACCAGCGCTGAGTGCAAATTGGCAAAGGTTGCTCTGATGACCATCTCGCTGTGGTTCATGGCGTGGACGCCGTACCTGGTGATCAACTTCACGGGAGTGCTGGACGGCGCCCCGCTCACTCCTCTCGCCACCATCTGGGGATCGCTCTTCGCCAAGGCTAACGCCGTCTACAACCCTATTGTATACGGTATCAGTCATCCTAAATACCGCGCGGAGCTGTACAAGAAGTTCCCGTCGCTGGCGTGCCAGGCGTCGCCCGACGAGTCCGGCTCCGTGGCGTCCGGCACCACCACCGCCACCGAGGAGAAGCCGGCCGCGTAG
Gracillariidae_Chesnut_LWRh                   ATGATGCTGTCATTGGATCCAGGTCCTGGAATG---GCAGCCTTGCAGGCGTGGGGCGGCCAGGTGGCGGCCTACGGAGCCTCCAACCAGACGGTTGTCGACAAGGTCACTCCTGACATGTTGCACATGATTGACCCTCACTGGTACCAGTTCCCCCCAATGAACCCCTTATGGCACGGACTTCTTGGCTTTACAATAGGAGTACTAGGATTTGTCTCAATCACAGGCAATGGCATGGTCATTTATATCTTCTCGTCGACTAAAAGTCTCAAAACGCCATCCAACCTCCTCGTTGTTAATCTTGCATTCTCGGACTTCCTCATGATGTGCTGCATGTCTCCCCCTATGGTTATTAACTGTTACAACGAAACATGGGTCTTTGGTCCTCTTGCTTGTGAACTGTATGCGTGCGCTGGATCCCTCTTTGGATGTGCCTCGATTTGGACCATGACCATGATCGCGTTTGACCGCTACAATGTCATCGTGAAGGGTATTGCTGCTAAGCCCATGAACAAGAATGGAGCTCTGTTGAGGATCCTAGGAATTTGGGCTTTCTCTCTGGCATGGACTCTTGCACCATTCTTCGGTTGGAATAGATACGTACCAGAAGGCAACATGACAGCTTGCGGCACTGACTACCTCAACAAGGACATCATCTCCCGCAGTTACATCCTTGTTTATGCCGTGTTCGTCTATTTTCTGCCACTTCTACTCATTTGTTATTCCTACTTCTTCATTGTCCAGGCTGTTTCAGCTCACGAGAAAGCTATGCGTGAACAAGCCAAGAAAATGAACGTTGCCTCTCTGAGATCCTCTGAAAATGCCAACACCAGCGCTGAATGCAAATTGGCAAAGGTCGCTTTGATGACAATATCGCTGTGGTTCATGGCATGGACTCCCTACCTCGTGATCAACTTCATGGGTGTCTTGGGAGGTGCACCCTTGACCCCACTGGCTACTATCTGGGGCTCACTCTTCGCTAAGGCCAATGCTGTCTATAATCCAATCGTATACGGCATCAGCCATCCTAAATACCGAGCGGTTCTCTACCAGAAGTTCCCCTCGCTGTCATGCCAGGCGTCGGCTGACGATGGTGCCTCCGTCACTTCAGGAACCACAGCTGCCTCCGAGGAGAAGCCAGCCGCTTAA
Noctuidea_LWS2_Agrotis_segetum                ------------------------------------------------------------------------------------------------------------------------------------------------------------------------------------------------------------------------------------------ATGGTCATCTACATATTTTCAACCACCAAGAGCCTAAAGACACCATCAAACCTGCTGGTAGTGAATCTAGCTTTCTCCGACTTCCTCATGATGTGTGCTATGGCTCCAGCTATGGTTATTAATTGCTACAACGAAACATGGGTATTTGGTCCGTTTGCTTGTGAACTTTATGGTTGCGCTGGCTCACTATTTGGATGCGCATCTATATGGACCATGACGATGATCGCCTTCGACCGCTACAACGTCATCGTGAAGGGTATTGCCGCCAAGCCAATGACTAAGACTGGAGCTCTTCAGCGCATACTCGGAATC---------------------------------------------------------------------------------------------------------------------------------------------------------------------------------------------------------------------------------------------------------------------------------------------------------------------------------------------------------------------------------------------------------------------------------------------------------------------------------------------------------------------------------------------------------------------------------------------------------------------------
Noctuidea_LWS2_Agrotis_ypsilon                ATGGCA---------GACACCGGACCTGGAATG---GCAGCCCTGCAAGCTTGGGGAGGTCAAGCGATG---CATGGAACAGTGAACCAGACCGTCGTGGACAAAGTACCAGCCGACATGCTCCACATGGTCGACCCTCACTGGTACCAGTTTCCTCCTATGAACCCACTTTGGCACGCACTCTTGGGATTCACAATTGGCGTTCTTGGATTCATATCTATTGCTGGCAACGGCATGGTCATCTACATATTTTCATCCACCAAGAGCCTGAAGACACCATCAAACCTGCTGGTAGTGAATCTCGCTTTCTCCGACTTCCTGATGATGTGTGCTATGGCTCCAGCTATGGTTATTAATTGCTACAACGAAACATGGGTATTTGGTCCGTTTGCTTGTGAACTTTACGGTTGCGCTGGCTCACTATTTGGATGCGCATCGATATGGACCATGACCATGATCGCCTTCGACCGCTACAACGTCATTGTGAAGGGTATCGCCGCCAAGCCCATGACTAAGGCTGGAGCTCTTCAGCGCATACTTGGAATCTGGCTGTTCTCTCTCGCCTGGACTCTTGCGCCATTCTTCGGATGGAACCGGTATGTACCTGAGGGAAACATGACTGCTTGCGGAACTGACTACTTGTCAAAGGACTGGATGAGCCGAAGCTACATCTTGGTTTACTCCGTCTTCGTGTACTTCTTACCACTTCTGCTGATCATCTACTCGTACTACTTCATTGTCCAGGCTGTTACCGCTCACGAGAAGGCTATGAGGGATCAAGCTAAGAAAATGAACGTGGCTTCGCTCAGGTCATCTGAGGCAGCTAACACCAGCGCTGAGTGCAAGTTGGCTAAGGTAGCTCTGATGACGATCTCCCTGTGGTTCATGGCGTGGACCCCATACCTTGTGATCAACTACACGGGGGTGTTCGAGAGCGCGCCCATTAGTCCTCTGGCTACTATCTGGGGCTCACTGTTCGCTAAGGCTAATGCCGTGTACAACCCTATTGTATATGGTATCAGCCATCCCAGATACCGCGCTGTCTTGTACCAGAAGTTCCCTGCACTGGCATGCACCGTGTCTCCTGATGAGGGCGGCTCCGTCGCGACTGGCGCTACAGTCGTCGCTGATGAGAAGTCTGAGAAGCAG
Noctuidea_LWS2_Helicoverpa_armigera           ATGGCA---------GACAGTGGACCTGGGATG---GCAGCCCTCCAAGCCTGGGGAGGCCAAGCTGTGACGCATGGAGCGGCTAACCAGACCGTCGTGGACAAAGTTCCAGCTGACATGCTTCACATGGTCGACGCTCATTGGTACCAGTTTCCACCAATGAACCCACTCTGGCACGCGCTCTTGGGATTCACAATCGGAGTTCTTGGCTTCATTTCCATCGCTGGCAACGGCATGGTCATCTACATATTCTCATCCACCAAGAGCCTGAAGACACCGTCCAACCTTCTGGTAGTGAACCTCGCATTCTCCGACTTCCTTATGATGTGCGCTATGGCTCCGGCTATGGTTATTAATTGTTACAATGAAACGTGGGTGTTTGGTCCATTTGCGTGTGAACTCTACGGATGCGCAGGCTCGCTATTTGGATGCGCATCTATTTGGACCATGACCATGATTGCATTCGACCGCTACAACGTCATCGTGAAAGGTATCGCCGCTAAGCCAATGACCAAATCCGGAGCTCTACAGCGCATACTCGGAATCTGGTTGTTCTCACTCGCATGGACTCTGGCGCCTTTCTTCGGCTGGAACCGCTATGTGCCTGAAGGAAACATGACCGCCTGCGGAACTGACTACTTGTCAAAGGATTGGTTCAGCCGCAGCTACATCCTTGTCTACTCCATCTTCGTGTACTTCTTACCTCTTCTGCTCATCATCTACTCCTACTACTTCATCGTCCAGGCTGTGACCGCTCACGAAAAGGCTATGAGGGAACAGGCAAAGAAAATGAACGTGGCTTCACTCCGATCATCCGAAGCAGCTAACACCAGCGCTGAGTGCAAATTGGCCAAGGTGGCTCTGATGACGATCTCTCTGTGGTTCATGGCGTGGACCCCTTACCTTGTGATCAACTACACGGGGGTGTTCGAGAGCGCGCCCATCAGTCCCCTGGCTACAATCTGGGGCTCACTATTCGCTAAGGCTAATGCCGTGTACAACCCTATTGTATATGGTATCAGCCACCCTAAATATCGCGCTGTGTTGTACCAGAAGTTCCCCGCGCTGGCTTGCACGGTGTCCCCTGACGAGGGTGGCTCTGTCGCGACTGGTGCCACTGTTGTCTCCGACGAGAAGCCTGCTGCCTAA
Noctuidea_LWS2_Spodoptera_litura_             ------------------------------------------------------------------------------------------------------------------------------------------------------------------------------------------------------------------------------------------ATGGTCATCTACATATTCTCAACGACTAAAAGCTTGAAGACACCATCGAACTTACTTGTAGTCAACCTCGCTTTCTCCGACTTCCTGATGATGTGCGCGATGGCCCCGGCTATGGTAATAAATTGTTACAACGAAACATGGGTGTTTGGTCCGTTTGCCTGTGAACTCTACGGCTGCGCTGGCTCATTATTTGGATGTGCATCTATTTGGACCATGACCATGATTGCTTTCGACCGCTACAATGTCATCGTGAAGGGTATCGCCGCCAAGCCTATGACCAAGTCTGGAGCTCTACAGCGCATACTCGGAATC---------------------------------------------------------------------------------------------------------------------------------------------------------------------------------------------------------------------------------------------------------------------------------------------------------------------------------------------------------------------------------------------------------------------------------------------------------------------------------------------------------------------------------------------------------------------------------------------------------------------------
Noctuidea_LWS2_Mamestra_brassicae             ------------------------------------------------------------------------------------------------------------------------------------------------------------------------------------------------------------------------------------------ATGGTCATCTACATATTCTCAACCACCAAGAGCCTGAAGACACCATCCAACCTGCTGGTAGTGAACCTCGCTTTTTCCGACTTCCTGATGGTGTGCGCTATGGCTCCGGCTATGGTTGTTAATTGCTACAATGAAACATGGGTATTTGGTCCGTTTGCCTGCGAACTATACGGTTGTGCTGGATCACTATTTGGATGCGCCTCTATCTGGACAATGACCATGATCGCCTTCGACCGCTACAACGTCATCGTGAAGGGTATCGCCGCTAAACCAATGACTAAGACTGGAGCCCTTCAGCGCATACTTGGAATC---------------------------------------------------------------------------------------------------------------------------------------------------------------------------------------------------------------------------------------------------------------------------------------------------------------------------------------------------------------------------------------------------------------------------------------------------------------------------------------------------------------------------------------------------------------------------------------------------------------------------
Noctuidea_LWS2_Spodoptera_exigua              ------------------------------------------------------------------------------------------------------------------------------------------------------------------------------------------------------------------------------------------ATGGTCATCTACATATTTTCAACCACCAAGAGCCTGAAGACACCATCCAACCTGCTGGTAGTGAACCTCGCTTTTTCCGACTTCCTGATGATGTGCGCTATGGCTCCGGCTATGGTTGTTAATTGCTACAATGAAACATGGGTATTTGGTCCGTTTGCCTGCGAACTATACGGTTGCGCTGGCTCACTATTTGGATGCGCCTCTATCTGGACAATGACCATGATCGCCTTCGACCGCTACAACGTCATCGTGAAGGGTATCGCCGCTAAACCAATGACCAAGACTGGAGCCCTTCAGCGCATACTTGGAATC---------------------------------------------------------------------------------------------------------------------------------------------------------------------------------------------------------------------------------------------------------------------------------------------------------------------------------------------------------------------------------------------------------------------------------------------------------------------------------------------------------------------------------------------------------------------------------------------------------------------------
Noctuidea_LWS2_Mythimna_separata              ------------------------------------------------------------------------------------------------------------------------------------------------------------------------------------------------------------------------------------------------------------ATGACCGCCAAGAACCTGAAGACGCCGTCCAACCTGCTGGTAGTGAACCTCGCTTTCTCCGACTTCCTGATGATGGTCGCTATGGCTCCGGCTATGGTCATTAATTGCTACAACGAAACATGGGTATTTGGTCCGTTTGCCTGCGAACTATACGGTTGCGCTGGCTCACTATTTGGATGCACATCTATCTGGACCATGACCATGATCGCCTTCGATCGCTACAACGTCATCGTGAAGGGTATCGCCGCTAAACCCATGACCAAGACTGGAGCTCTTCAGCGCATACTTGGAATC---------------------------------------------------------------------------------------------------------------------------------------------------------------------------------------------------------------------------------------------------------------------------------------------------------------------------------------------------------------------------------------------------------------------------------------------------------------------------------------------------------------------------------------------------------------------------------------------------------------------------
Bombycidae_Bombyx_mori                        ATGTCGATATCTATGGACGCCGGTCCAGGCTTC---GCAGCCCTACAGTCATGGAGTAGCCAAGTGGCAGCATTTGGAAACTCCAACCAAACCGTGGTGGACAGAGTTTCGCCAGAAATGTTACATTTGATCGACGCTTACTGGTATCAATTTCCGCCCATGAATCCCTTATGGCATGCGCTATTGGGTTTTACCATTGGAGTCCTCGGTTTCATTTCAATGATGGGCAACGGTATGGTCATTTACATCTTCATGACAACAAAGAATCTGAAAACACCATCGAACTTACTCGTAGTGAACTTAGCATTTTCTGATTTCCTAATGATGTGTGCCATGTCTCCAGCTATGGTAATTAATTGTTACAATGAAACTTGGGTTTTCGGACCATTCGCGTGTGAGCTATACGGTTGCGCTGGATCGCTATTTGGGTGTGCTTCAATTTGGACGATGACAATGATCGCTTTCGACCGCTATAATGTTATTGTGAAGGGAATTGCGGCAAAACCAATGACAAACAACGGAGCTCTTCTACGAATTCTCGGAATCTGGGCCTTCTCGTTGGCATGGACAGTGGCACCTTTCTTCGGTTGGAACAGATACGTACCTGAAGGTAATATGACTGCATGCGGTACTGACTACCTGACCAAAGATTGGTTTAGCCGAAGCTACATCGTTGTCTATTCCGTTTTTGTTTACTTTGCCCCGTTGCTTCTGATCGTCTACTCTTATTACTACATTGTACAGGCTGTGTCTGCTCACGAAAAAGCAATGAGGGAACAAGCGAAGAAAATGAACGTGGCATCTCTTAGATCGTCAGAAGCTGCTAACACTAGCACTGAATGTAAGCTAGCTAAGGTGGCACTTATGACAATTTCCCTGTGGTTCATGGCTTGGACACCTTACTTAGTCATCAACTACACAGGAATATTGGAAAGCGCTCCGATCAGTCCTTTGGCTACTATCTGGGGCTCACTCTTTGCCAAAGCTAATGCTGTATATAATCCGATTGTATATGGTATCAGCCACCCTAAATACCAAGCTGCTCTGTACAAAAGATTCCCAGTGCTTCAATGCTCAACGACTACTGATGAGGCCAGCTCTGTAGCTTCGGGCACTACTGTCATG---GAAGAGAAACCGACAGCATAA
Bombycidae_Bombyx_mori_BGIBMGA007787          ATGTCGATATCTATGGACGCCGGTCCAGGCTTC---GCAGCCCTACAGTCATGGAGCAGCCAAGTGGCAGCATTTGGAAACTCCAACCAAACCGTGGTGGACAGAGTTTCGCCAGAAATGTTACATTTGATCGACGCTTACTGGTATCAATTTCCGCCCATGAATCCCTTATGGCATGCGCTATTGGGTTTTACCATTGGAGTCCTCGGTTTCATTTCAATGATGGGCAACGGTATGGTCATTTACATCTTCATGACAACAAAGAATCTGAAAACACCATCGAACTTACTCGTAGTGAACTTAGCATTTTCTGATTTCCTAATGATGTGTGCCATGTCTCCAGCTATGGTAATTAATTGTTACAATGAAACTTGGGTTTTCGGACCATTCGCGTGTGAGCTATACGGTTGCGCTGGATCGCTATTTGGGTGTGCTTCAATTTGGACGATGACAATGATCGCTTTCGACCGCTATAATGTTATTGTGAAGGGAATTGCGGCTAAACCAATGACAAACAACGGAGCTCTTCTACGAATTCTCGGAATCTGGGCCTTCTCA---------------------------------------TACGTACCTGAAGGTAATATGACTGCATGCGGTACTGACTACCTGACCAAAGATTGGTTTAGCCGAAGCTACATCGTTGTCTATTCCGTTTTTGTTTACTTTGCCCCGTTGCTTCTGATCGTCTACTCTTATTACTACATTGTACAGGCTGTGTCTGCTCACGAAAAAGCAATGAGGGAACAAGCGAAGAAAATGAACGTGGCATCTCTTAGATCGTCGGAAGCTGCTAACACTAGCACTGAATGTAAGCTAGCTAAGGTGGCACTTATGACAATTTCTCTGTGGTTCATGGCCTGGACACCTTACTTAGTCATCAACTACACAGGAATATTGGAAAGCGCTCCAATCAGTCCTTTGGCTACTATCTGGGGCTCACTCTTTGCCAAAGCTAATGCTGTATATAATCCGATTGTATATGGTATCAGCCACCCTAAATACCAAGCTGCTCTGTACAAAAGATTCCCAGTGCTTCAATGCTCAACGACTACCGATGAGGCCAGCTCTGTAGCTTCAGGCACTACTGTCATG---GAAGAGAAACCGACAGCATAA
Papilionidae_Papilio_glaucus_pgl238_22        ------------------------------------------------------------ATGGCG------TATGGA---GCTAACCAAACAGTGGTGGACAAGATTCCAGCGGATATGTTGAACTTAATCGATCCCCACTGGTACCAATTTCCACCAATGAATCCATTGTGGCACGGTCTACTTGGTTTCACTATTGGAGTACTTGGCTTCATTTCTATTATTGGTAATGGAATGGTTATCTACATTTTTACAGCTACCAAGAATCTCAAGACGCCTTCGAATTTGCTCGTGGTCAATCTTGCCTTCTCCGACTTTCTCATGATGTGTGCGATGGCCCCCGCTATGGTTATTAACTGTTACAATGAAACTTGGGTATTTGGTCCTTTCGCTTGTAAACTGTACGGTTGTGCAGGATCGCTATTTGGCTGCGTCTCTATATGGACTATGACGATGATAGCATTCGACCGTCACAATGTCATCGTAAAGGGTATTGCCGCTAAACCTATGTCTAAGAACGGAGCGCTATCTCGTATTCTTGCGGTTTGGATTGCTGCCATACTTTGGACTCTGGCCCCATTCTTTGGATGGAATAGGTATGTCCCAGAGGGAAACATGACAGCGTGTGGAACTGATTACCTAACTAAGAACTGGAACAGTCGCAGTTACATCCTTGTATATTCTATCTTTGTCTACTTCGCGCCACTTCTACTGATCATCTACTCCTACTTCTTTATTGTGAAGGCGGTCGCTGTTCATGAAAAGACGATGCGGGAACAAGCTATGAAGATGAATGTCGCTTCGCTTCGCTCATCTGATGCAGCAAACACCAGCACCGAATGTAAACTGGCTAAGGTCGCACTAATGACGATATCGTTATGGTTCATGGCTTGGACGCCGTACCTGATTATCAACTACATGGGTATATTCGAGAGCGCGCCGATCAGCCCGCTCGCCACCATCTGGGGCTCTCTCTTCGCTAAAGCTAATGCAGTCTACAATCCTATTGTATACGGCATTAGTCATCCGAGGTACCGCGCGGCGTTGTACAAGAAGTTCCCTTCATTATCTTGTGAGGCGACGTCTGAT---AGCGACTCAGTCGCATCGTGTGCTACCACAGTCACCGAAGAAAAA---TCAACAGCT
Papilionidae_Papilio_polytes_XM_013286149     ------------------------------------------------------------ATGATG------TACGGC---AGTAATCAGACAGTGGTGGATAAGGTACCAGCGGAAATGTTGGATATGATCGACTCACACTGGTACCAATTTCCACCCATGAATCCATTGTGGCATGGACTGTTGGGCTTTACTATAGGAGTCCTAGGCTTTATATCTATCGTTGGTAATGGAATGGTTATCTACATTTTTACGGCTACTAAGAATCTGAAAACGCCATCCAATTTGCTCGTCGTCAATCTTGCTTTCTCCGACTTTTTAATGATGTGTGCGATGGCTCCTCCTATGGTTGTTAACTGTTATAATGAAACTTGGGTATTCGGTCCATTGGCTTGCAAACTCTACGGTTGTGCGGGATCACTATTCGGTTGCGTGTCCATATGGACTATGACGATGATAGCATTTGACAGATATAATGTTATCGTAAAAGGTATCGCAGCCAAACCCATGAATAAGAATGGAGCATTAACACGTATTCTAGCTGTTTGGATTGCTGCCTTAGCTTGGACTCTGGCCCCATTCTTTGGATGGAATAGGTATGTGCCAGAGGGAAACATGACAGCGTGTGGAACTGATTACTTAACTAAAAACTGGAACAGCCGTAGTTACATCCTCGTCTACTCGGTCTTTGTCTACTTCGCGCCACTTCTATTGATCATCTATTCTTACTTCTTCATTGTAAAGGCCGTGGCTGCGCATGAGAAGACGATGCGAGAACAAGCTAAAAAGATGAATGTTGCTTCTCTTAGGTCATCAGACGCTGCCAACACCAGCACTGAATGTAAACTGGCTAAGGTGGCACTAATGACTATATCGCTATGGTTCATGGCATGGACGCCTTACCTGATTATCAACTACACGGGCATCTTCGAAAGCGCCCCGATCAGTCCACTCGCCACCATCTGGGGCTCTCTTTTCGCCAAGGCCAATGCAGTCTATAACCCTATTGTATACGGCATCAGTCATCCAAGATACCGCGCAGCGCTATACAAGAAGTTCCCTTCATTGTCCTGTGAGGCAACGTCAGACGATACCGATTCTGCGATATCCCAAGCTACAACTGTCTCCGAAGAAAAACCATCTGCGTGA
Papilionidae_Papilio_xuthus_KPI95996          ------------------------------------------------------------ATGATG------TACGGC---AGTAACCAAACTGTAGTAGACATGGTTCCAGCAGATATGATGGATTTAATCGACCCACACTGGTACCAATTTCCACCCATGAATCCATTATGGCATGGTCTTTTAGGCTTCACTATAGGTGTTCTTGGCTTTATATCCATCATTGGTAATGGAATGGTTATCTACATTTTTACATCTACTAAGAATCTTAAAACGCCTTCCAATTTGCTCGTCGTCAATCTTGCCTTCTCCGACTTTTTGATGATGTGTGCGATGGCTCCTGCAATGGTTATTAACTGTTACAATGAAACTTGGGTATTCGGTCCTTTTGCCTGTGAGCTGTACGGTTGTGCTGGATCACTATTCGGTTGTGTGTCAATATGGACTATGACAATGATAGCATTTGATCGCTACAATGTCATCGTAAAAGGTATCGCCGCTAAACCCATGAGTAAGAACGGCGCACTGGTACGTATTCTTGCGGTTTGGATTGCTGCCTTAGCTTGGACTCTGGCCCCGTTCTTTGGATGGAATAGATATGTGCCGGAGGGAAACATGACAGCATGTGGAACTGATTACCTAACTAAGAACTGGAACAGCCGCAGCTACATCCTCGTGTACTCAATTTTTGTCTACTTCGCGCCACTTCTACTTATCATCTATTCCTATTTCTTCATTGTAAAGGCGGTGGCTGCTCATGAGAAGACTATGCGAGAACAAGCTAAGAAGATGAATGTTGCTTCGCTTAGGTCATCTGAGACAGCCAACGCTAGCACTGAATGTAAATTGGCTAAGGTGGCACTAATGACGATATCTTTATGGTTCATGGCCTGGACGCCGTATCTCATCATCAACTTCACGGGCATCTTCGAGAGCGCTCCTATCAGCCCACTAGCCACCATCTGGGGCTCACTCTTCGCCAAGGCTAATGCTGTTTACAACCCCATTGTATACGGTATCAGTCATCCAAGATATCGAGCGGCGTTGTACAAGAAATTCCCTTCATTATCTTGTGAGGCGACGTCAGACGACAGCGAATCTGCGATATCTCGAGCTACAAATGTTTCCGAAGAAAAACCATCTGCTTGA
Papilionidae_Papilio_polytes_XM_013290412     ---------------------------------------------------------------ATGTTCTCCTATCGT---CATAATCAAACAGTAGTGGACAAAGTCCCTTCGGATATGTTGGATATGGTAGACCCACATTGGTATCAATTTCCTCCTATGAATCCACTATGGCATGGACTTCTAGGCTTCACAATTGGCGTTTTAGGATTTATTTCAATCGTCGGTAATGGAATGGTGATTTACATATTTACAGCTACTAAGAACCTTAAGACGCCTTCTAATTTGCTGGTCGTTAATCTTGCATTCTCCGACTTTCTGATGATGTGTGCGATGGCTCCTGCCATGGTTATTAACTGCTATAACGAAACATGGGTCTTTGGTCCCTTAGCTTGTCAACTGTACGGTTGTGCGGGATCACTATTCGGTTGCGTGTCCATATGGACTATGACGATGATAGCATTTGACAGATACAATGTTATCGTAAAAGGTATCGCGGCTAAACCCTTGACGAAAAACGGAGCTCTTTCAAGGATACTTGCAGTTTGGGTTGCTGCTTTAGTATGGACTCTTGCGCCTTTCTTTGGATGGAATAGGTATGTGCCAGAGGGGAACATGACAGCGTGTGGAACTGATTATCTAACTAAAAATTGGAACAGCCGTAGTTACATCCTCGTCTACTCGGTCTTTGTCTACTTCGCGCCACTTCTACTAATCATTTACTCCTACTTCTTTATTGTTAAGGCAGTCGCTGCTCATGAAAAGACAATGCGAGAGCAAGCCAAAAAGATGAATGTTGTCTCTCTTCGATCTTCAGAAGCGGCTAATACAAGCACGGAATGTAAATTGGCGAAAGTTGCACTAATGACCATTTCTTTATGGTTCATGGCATGGACACCATACCTGATCATCAACTACACGGGCATCTTTGAGAGCGCACCGATCACCCCACTTGCCACAATCTGGGGCTCTCTCTTCGCCAAAGCCAATGCTGTCTACAACCCTATTGTATACGGTATCAGTCATCCAAGGTATCGTGCTGCGTTATACAAGAAATTCCCTTCATTGTCGTGTGAGCCAACTTCCGATGAAACAGAATCAGTAGCTTCATCTACGACAGCAGTAACTGATAAAAAACCTTCCGCGTAA
Papilionidae_Papilio_glaucus_pgl238           ATGACG------------------------------------TTGCAAGAATGGACCGGACAGATGGCGGAGTATGGCATAGGCAACCAGACGGTTGTCGACAAAGTGCAGCCAGAAATGTTGCACCTCGTCGACCCACACTGGTTTCAATTTCCACCAATGAATCCGCTTTGGCATGGCCTACTGGGTTTCACAATCGGAGTCCTGGGCTTCATTTCCATGGTTGGCAATGGCATGGTCATCTATATTTTCTCTGCAACAAAGAATCTCAAGACACCATCAAATTTGCTCGTAGTCAATCTAGCTTTTTCTGACTTTCTTATGATGTTCACGATGTCGCCGGCTATGGTTGTAAACTGTTACAACGAGACCTGGGTGTTTGGTCCTTTTGCTTGTGAACTATATGGCTGCGCTGGATCCTTATTTGGCTGCATCTCTATATGGACCATGACTATGATCGCATTTGACCGCTACAATGTCATCGTCAAGGGTATAACCGCTGAGCCTATGACAAAGAAGGGTGCTTTATTGCGTATACTTTTTGTTTGGGCTGCTTCTTTAGCTTGGACATTAGCACCTCTGTTTGGATGGAATAGATATGTTCCTGAAGGAAATATGACTGCGTGCGGTACCGACTACCTGACTAAGGACTGGTTTAGTCGCAGCTATATCCTTGTGTACGGATTCTTCGTATACTTTGCACCGCTGTTTCTCATCATCTACTCATATTATTTTATCGTCAAGGCCGTTGCTGCACATGAAAAGTCAATGAGGGAACAAGCCAAGAAGATGAATGTAGCATCCCTAAGATCATCGGAGTCCGCAAACACGAGTGCTGAATGTAAATTAGCTAAGGTTGCTCTCATGACCATTTCGCTTTGGTTCCTGGCGTGGACTCCGTATCTGATCATAAACTTCATGGGTATATTCGAGAGCATGCCGATCAGCCCGCTGACTACCATTTGGGGCTCTCTCTTTGCGAAAGCTAATGCTGTTTACAACCCGATTGTATACGGTATTAGCCATCCCCGATATAGAGCAGCGCTGTACAAGAAGTTCCCCTCTCTCTCCTGTCAAGCGGCGTCAGACGAAGTGGACTCGGTTGCGTCAAACGTCACCGCGGTATCAAACGAAAAGCCGGCGGCG---
Papilionidae_Papilio_polytes_XM_013290187     ATGACG------------------------------------CTACAAGAATGGAGTGGCCAGATGTCGGCGTATGGCGTGAGCAATCAAACGGTCGTCGACAAAGTGCCGCAGGAAATGTTACATCTGGTCGATCCCCACTGGTTCCAATTTCCACCAATGAATCCCCTTTGGCACGGTCTATTGGGTTTTACAATTGGCGTACTCGGCTTCATTTCAATGGTCGGCAACGGTATGGTCATCTACATTTTCTCATCAACAAAGAATCTGAGGACACCATCAAATTTACTTGTAGTAAATCTAGCCTTTTCTGATTTCCTAATGATGTTTACAATGTCACCTGCTATGGTTATCAATTGTTATTACGAGACCTGGGTATTTGGTCCTTTTGCCTGTGAATTATATGGTTGCGCTGGTTCATTGTTCGGCTGCATATCTATCTGGACGATGACTATGATTGCTTTCGATCGCTACAACGTCATCGTCAAGGGAATAGCCGCTGAGCCGATGACAAAGAAGGGAGCTTTATTACGGATTCTATTCGTATGGTTTGCTTCATTGGCTTGGACATTAGCGCCTCTGTTTGGATGGAACAGATATGTCCCAGAAGGTAACATGACTGCGTGTGGTACCGACTATTTAACTAAAGATTGGTTCAGTCGCAGTTACATTGCTGTTTATGGATTCTTCGTTTACTTTGCCCCCTTGTTGCTGATTATCTACTCATATTATTTCATTGTTAAGGCCGTTGCCGCTCATGAAAAATCAATGAGGGAACAAGCTAAGAAAATGAATGTCGCTTCTTTAAGATCATCGGAGTCCGCAAACACTAGTGCTGAATGTAAATTAGCTAAGGTTGCACTAATGACCATTTCTCTTTGGTTCCTGGCGTGGACTCCGTATTTGATCATTAATTTCACCGGCATCTTCGAGAGCGCGCCGATCAGCCCGCTCGCCACCATCTGGGGCTCTCTCTTCGCTAAAGCTAATGCTGTCTACAATCCTATTGTATACGGTATTAGTCATCCACGATATCGAGCTGCTCTGTACAAGAAGTTCCCATCCCTTTCCTGTCAAGCGACGTCAGACGAAGTTGACTCGGTTGCGTCAAACGTCACAGCTGTGTCAAACGAGAAACCAGCGGCGTGA
Papilionidae_Papilio_xuthus_KPI95998          ATGACA------------------------------------TTAGAAGAATGGACTGGACAGATGTCGGCGTACGGCGTAACCAACCAGACCGTCGTTGATAAAGTGCCACAGGAAATGCTGCATCTGGTTGATCCACACTGGTTTCAATTTCCACCAATGAACCCTCTTTGGCACGGACTGCTGGGTTTTACAATCGGAGTTCTGGGCTTCATTTCCATGGTCGGCAACGGCATGGTCATCTATATTTTCTCATCAACAAAGAATCTGAAAACACCATCAAATTTACTCGTAGTAAATCTAGCTTTTTCTGATTTCCTGATGATGTTTACAATGTCACCAGCTATGGTTATAAATTGTTATTACGAAACCTGGGTGTTTGGTCCTTTCGCTTGTGAGTTGTACGGTTGCGCAGGATCATTGTTTGGTTGCATATCTATCTGGACGATGACTATGATTGCTTTTGATCGCTACAACGTAATAGTCAAGGGAATAGCTGCTGAACCAATGACAAAGAAGGGAGCTTTATTACGGATACTTTTCGTTTGGTTCGCTTCTCTAGCTTGGACATTGGCACCTCTATTTGGATGGAATAGATATGTTCCCGAAGGCAACATGACCGCGTGTGGTACCGATTATTTGACTAAGGATTGGTTAAGTCGCAGTTATATTGTTGTATATGGATTCTTCGTTTACTTTGCACCGCTGTTGTTAATCATCTACTCATATTATTTCATTGTCAAGGCCGTTGCTGCTCATGAAAAGTCAATGAGGGAACAAGCGAAGAAAATGAATGTTGCTTCCCTAAGATCATCGGAGTCCGCAAACACTAGTGCTGAATGTAAATTAGCTAAGGTTGCACTTATGACCATTTCGCTGTGGTTCCTGGCGTGGACTCCGTATTTGATCATCAACTTTACGGGCATCTTTGCGACTGCGCCAATCAGTCCGCTCGCAACCATCTGGGGCTCTCTCTTCGCGAAAGCTAATGCTGTTTACAACCCGATTGTATACGGTATTAGTCATCCACGATATCGTGCAGCCCTATACAAGAAGTTCCCCTCCCTGTCATGTCAAGCTACGTCAGATGAAGTTGACTCGGTCGCGTCAAACGTCACAGCTGTGTCAAACGAGAAACCGGCAGCCTGA
Crambidae_LWS2_Ostrinia_nubilalis_            ------------ATGGCTACAGGACCAGGAGTC---GCAGCTCTTCAAGCATGGGGCGGGCAGGTTGCCGCTTTCGGCACCGCCAACCAGACCGTCGTCGACAAGGTGGCACCAGAAATGCTACACATGGTCGACCCTCACTGGTATCAGTTCCCTCCTATGAACCCCCTTTGGCACGGACTTCTGGGCTTCACCATTGGAGTCCTAGGTCTCATCTCAATCATTGGCAACGGAATGGTCATCTACATCTTCTCTTCAACCAAGAATCTGAAGACCCCCTCTAACCTGCTGGTGGTCAATCTCGCCTTCTCCGATTTCTTGATGATGTGCGCGATGGCTCCAGCTATGGTTATCAACTGCTACAACGAAACATGGGTATTTGGTCCATTCGCTTGTGAGCTCTACGGCTGTGCGGGCTCTCTATTCGGCTGTGCTTCTATCTGGTCTATGACCATGATTGCCTTCGACCGGTACAACGTCATCGTCAAGGGTATCGCTGCCCAGCCCATGACCAAGAACGGCGCTCTATCTCGCATCCTCTTCATCTGGGCCTTCTCTCTCGCGTGGACTCTTGCTCCTTTCTTCGGGTGGAACAGGTATGTGCCCGAAGGCAACATGACCGCCTGCGGAACTGACTACCTGACCAAGGACTGGCTCAGCCGCAGCTACATCCTGGTCTACTCAGTCTTCGTGTACTTTCTGCCTCTGCTCCTCATCATCTACTCTTACTACTTCATCGTTCAGGCTGTTGCTGCCCACGAAAAGGCTATGCGTGAACAAGCCAAGAAGATGAACGTTGCTTCCCTCAGGTCCTCTGAAGCCGCTAATACCAGCGCTGAGTGCAAACTTGCCAAGGTT---------------------------------------------------------------------------------------------------------------------------------------------------------------------------------------------------------------------------------------------------------------------------------------------------
Noctuidea_Tiger_LWRh1                         ATGGCGACGAATTTAGACCACGGACCAATGGCA---GCAGCCCTGCAGTCATGGGGCAGCCAAGTTGCAGGATATGGG---GGAAACCAGACCGTCGTAGACAAGGTCCCCGCCGACATGCTGCATATGGTTGATCCTCATTGGTACCAGTTTCCTCCTATGAACCCGCTCTGGCATGGACTCCTCGGGTTCACTATCGGCATTCTTGGATTCATCTCTATCATCGGTAACGGCATGGTAGTCTACATTTTCATGACCACAAAGAATCTGAAAACACCATCAAACTTATTAGTTGTGAACCTAGCGTTCTCTGATTTCCTCATGATGTGCGCCATGTCTCCGGCTATGGTCATAAATTGTTACAACGAAACATGGGTCTTTGGTCCGTTTGCTTGTGAAATGTATGCTTGCGCTGGCTCTCTATTCGGATGTGCCTCCATATGGACCATGACAATGATCGCCTTTGACCGTTACAACGTTATCGTGAAGGGTATCGCTGCTAAGCCAATGACTAATAACGGAGCAATTATGCGTATATTTGGAATATGGATGTTCTCGCTGTTGTGGACTCTCGCGCCTTTCTTTGGCTGGAACCGTTACGTACCTGAAGGTAACATGACTGCTTGCGGAACTGACTATTTGACCAAGGACTGGGTGAGCCGCAGCTACATTCTGGTATACTCAGTCTTCGTGTACTTCTTGCCTCTTCTGCTCATCATCTACTCTTACTACTTCATTGTTCAGGCCGTCGCGGCTCACGAAAGATCAATGAGGGAACAAGCTAAAAAAATGAATGTGGCTTCTCTGAGATCATCTGAAGCGGCCAACGCCAGTGCAGAGTGCAAGTTGGCTAAAGTGGCTCTGATGACCATTTCCTTGTGGTTCATGGCTTGGACCCCATACCTCGTGATCAACTACACGGGTGTTTTCGAGAGTGCGCCGATCAGCCCCCTCGCCACTATTTGGGGCTCGCTGTTTGCGAAAGCTAATGCCGTGTACAATCCTATTGTATATGGTATCAGCCACCCTAGGTATCGTGCTGCTTTGTATAAGAAGTTCCCTGTGCTGGCTTGCAGCGTGTCACCAGACGAGGCTGGCTCTGTGGCCTCCGCCGCTACCACCGTCTCGGCAGAGAAACCTGCTGCATAA
Noctuidea_Tiger_LWRh2                         ---ATGGCGGATTTAGATTTTGGACCAGCTGCA---GCAGCGCTACAGTCATGGAACAGCCAAGGAGCAACCCACGGC---ACCAACCACACGGTCGTGGACAATGTTCCCATGGATATGGTTCACATGATCGATCCTCACTGGTACCAGTTTCCTCCTATGAACCCGCTTTGGCACGGCCTTCTTGGATTTACTATCGGCATCCTTGGATTCATCTCTATTGTCGGCAATGGTATGGTGATCTATATTTTTATGACCACTAAAAGCCTGAAAACACCATCAAACTTATTGGTTGTAAACCTTGCATTCTCGGATTTCCTCATGATGTGCGCCATGTCTCCAGTTATGGTCATAAATTGTTACCATGAAACTTGGGTCTTTGGTCCATTTGGATGTGAGTTATACGGTTGTGCAGGGTCGTTATTCGGCTGCGCATCTATATGGACAATGACCATGATTGCATTTGACCGCTACAACGTAATAGTAAAAGGTATCGCCGCCAAGCCTATGACTACTAATGGTGCTCTCACTCGCATATACTGTATTTGGTTCTTCTCATTGATGTGGACTCTCGCGCCATTCTTCGGCTGGAACCGTTACGTGCCTGAAGGAAACATGACCGCCTGCGGAACTGACTACTTGACAAAGGAATGGTTGAGCCGCAGCTACATCCTGGTCTACTCCATCTTCGTATATTTCATGCCGCTTCTGCTCATCATCTACTCATACTTCTTTATCGTCCAGGCCGTTGCAGCTCATGAGAAAGCGATGAGAGAACAAGCGAAGAAAATGAATGTCGCTTCCCTGAGATCATCGGAAGCCGCTAACGCTAGCGCAGAGTGCAAGTTGGCTAAGGTAGCTCTGATGACTATTTCTCTTTGGTTTATGGCGTGGACTCCTTACCTTGTGATCAATTATACGGGTGTTTTTGAGAGTGCACCAATCAGCCCACTTGCTACTATCTGGGGTTCACTGTTCGCGAAGGCTAACGCTGTATACAACCCTATTGTATATGGTATTAGTCATCCTAGATACCGCGCTGCACTGTACAAGAAGTTCCCAGCGCTATCGTGCCATGTGACGGCGGATGAGAGTGCCTCCGTGGTATCCTCCACTACAACGGTCACCGAGGAGAAGCCTGCTGCC---
Noctuidea_Tiger_LWRh3                         ATGTCGGCAACTCTTTATCGTGGACCAGCGGTC---GAAACCTTACACTCATGGAGCGGACAAGTGGCATCATATGGC---GCCAACCAAACAGTCGTAGATAAAGTGCCTGCAGATATGTTTCACATGGTTGACCCACATTGGTCCCAGTTTCCTCCAAAGAATTCGCTCTGGCATGGACTCCTCGGTTTCACAATCGGCGTTCTCGGACTAATCTCTATTATTGGCAATGGTAAGATCATCTACATTTTCATGAACACCAGAAACTTAAAGGCACCGTCTAACTTACTGGTGGTGAACCTTGCATTCTCTGACTTCCTCATAATGTGCGCCATGTCTCCAGCTATGCTAATAAACTGTTACCACGAAACTTGGGTGTTTGGTCCATTTGCTTGTGAATTATACGGCTGTGCAGGATCTCTATTCGGCTGCGCCTCAATATGGACCATGACAATAATTGCATTTGACCGCTACAACGTAATTTTAAAAGGAATCGCCGCTAAACCAATGACCAATAATGGAGCCCTCGCCCATATCGCTGGAATCTGGTTCTTTTCATTGATGTGGACTCTGGCACCATTTTTCGGCTGGAACAGCTACGTTCCTGAAGGAAACATGACCGCCTGCGGAACTGACTACTTGACAAAAGAATGGGTCAGCCGGAGCTACATCCTGGTTTACTCTACCTTTGTGTACTTTATGCCCCTTCTGCTCATCATCTACTCATATTTCTTCATCGTTCAGGCAGTTGCTTCCCACGAAAAAGCTATGAGAGAACAAGCTAATAAGATGAACGTTGCGCGC---------------------------AGCGCAGAGTGCAAGTTGGCTAAAGTAGCTCTGGTGACCATTTCGTTCTGGTTTATGGCGTGGACTCCTTACCTCGTAATCAACTACACTGGAGTGTTCGAGAGCGCACCAATTAGTCCCCTTGCTACTATCTGGGGT------------------------------------------------------------------------------------------------------------------------------------------------------------------------------------
Nymphalidae_Agraulis_vanillae                 ATGGCAATCAGCTTGGACGCCGGACCAGGTGCT---GCCGCTCTTCAGGCATGGGGCGGTCAGATGGTAGCCTTCGGC---AGCAATGAAACAGTTGTCGACAAAGTACTACCTGATATGCTGCACCTGATCGATCCTCATTGGTATCAATTCCCACCCATGAACCCGCTATGGCACGGCTTACTTGGCTTTGTCATCGGAGTTCTTGGTTTCATTTCCGTCACTGGCAACGGCATGGTCGTCTACATTTTCACAACAACAAAGAGCCTCAAAACACCATCAAACATTCTTGTCGTCAATCTTGCATTCTCTGACTTCCTCATGATGTTTATGATGGCACCGCCTATGGTAATAAACTGCTATCACGAAACATGGGTATTCGGACCGTTAGCGTGCCAGCTGTACGCATGTGCAGGTTCACTTTATGGATGTGTTTCGATCTGGACCATGACGATGATCGCTTTCGACCGCTACAATGTGATCGTAAAGGGTATCGCAGCTAAACCAATGACCATCAATGGAGCTTTACTCCGAGTATTCTTTATCTGGGCATTCTCCCTAGGGTGGACTCTTGCACCTCTTTTCGGATGGGGCCGATACGTACCTGAAGGCAACATGACTGCCTGTGGAACAGACTACTTCGACAAGTCCCTATCCAACCGCACCTACATCTTACTCTACTCGATCGCCTGCTACTACGCACCACTCTTCCTCATTATCTACTCCTACTTCTTCATTGTTCAGGCTGTAGCAGCTCACGAGAAGGCAATGAGGGAACAGGCCAAGAAGATGAACGTAGCTTCTCTTAGGTCGTCAGATGCTGCGAACACCAGCGCTGAGTGCAAATTGGCGAAGGTGGCCTTAATGACCATCTCACTATGGTTCATGGCATGGACTCCATACTTGGTGATCAACTATGCTGGAATCTTCGACACCATGACGATTAGCCCTATTGTGACCATCTGGGGATCTGTCTTCGCCAAGGCTAACGCCGTCTATAACCCAATTGTATACGGTATTAGCCACCCGAAATACCGCGCGGCTTTGTACGCGAGGTTCCCGGGTCTCGCCTGCCAATCCGCGCCCGAAGACAACGGCTCTGTGGCGTCCGCCGCTACTGCTACC---GAGGAGAAGCCTTCAGCGTGA
Nymphalidae_Heliconius_erato                  ATGGCAATCAGCTTGGACCCAGGACCAGGTGCT---GCCGCTCTTCAGGCATGGGGTGGTCAGATGGCAGCTTTCGGC---AGCAATGAAACAGTTGTCGATAAAGTACTACCAGATATGCTGCACCTGATTGACCCTCATTGGCATCAGTTCCCACCCATGAACCCACTATGGCACGGCTTACTTGGCTTTGTCATCGGAGTTCTTGGTTTCATCTCCGTCACAGGCAACGGCATGGTCGTCTACATTTTCACAACCACCAAGACTCTCAAAACACCATCAAACATCCTCGTCGTCAATCTAGCATTCTCTGACTTCCTTATGATGTTCATGATGGCACCGCCTATGGTAATAAATTGTTACAACGAAACATGGGTATTCGGACCGTTAGCGTGCCAGTTATACGCATGTGCAGGTTCACTCTACGGATGCGTTTCCATCTGGACTATGACGATGATCGCTTTCGACCGCTACAATGTGATCGTAAAGGGTATCGCCGCGAAGCCAATGACAATCAATGGAGCTCTACTCCGAGTATTTGGTATCTGGGCTTTCTCCCTAGCGTGGACTATTGCACCTCTTTTCGGATGGGGCCGATACGTACCTGAAGGCAACATGACTGCCTGTGGAACAGACTACTTCGACCAATCCTTCTCAAACCGCAGTTACATCTTACTTTACTCGATCGCCTGCTACTACGCGCCACTCTTCCTCATTATCTACTCCTACTTCTTYATTGTTCAGGCCGTAGCAGCGCACGAGAAGGCAATGAGGGAACAAGCCAAGAAGATGAATGTAGCATCTCTTAGGTCATCAGATGCGGCGAACACCAGCGCCGAGTGCAAATTGGCGAAGGTAGCCTTAATGACCATCTCACTATGGTTCATGGCATGGACTCCATACTTGGTAATCAACTATGCCGGAATCTTCAAAACCATGACGATCAGCCCTATTGTAACCATCTGGGGATCTGTCTTCGCCAAAGCTAATGCCGTCTATAACCCTATTGTATACGGTATCAGCCACCCGAAATACCGCGCGGCTTTGTACGCGAGGTTCCCGGGTCTCGCCTGCCAGAGCGCGCCTGAAGATAACGGCTCCGTGGCGTCCGCCGCCACTGCCACC---GAGGAGAARCCTTCGGCGTGA
Nymphalidae_Heliconius_erato_Herato1108_279   ATGGCAATCAGCTTGGACCCAGGACCAGGTGCT---GCCGCTCTTCAGGCATGGGGCGGTCAGATGGCAGCTTTCGGC---AGCAATGAAACAGTTGTCGACAAAGTACTACCCGATATGCTGCACCTGATTGACCCTCATTGGCATCAGTTCCCACCCATGAACCCACTATGGCACGGCTTACTTGGCTTTGTCATCGGAGTTCTTGGTTTCATCTCCGTCACAGGCAACGGCATGGTCGTCTACATTTTCACAACCACCAAGACTCTCAAAACACCATCAAACATCCTCGTCGTCAATCTAGCATTCTCTGACTTCCTTATGATGTTCATGATGGCACCGCCTATGGTAATAAATTGTTACAACGAAACATGGGTATTCGGACCGTTAGCGTGCCAGTTATACGCATGTGCAGGTTCACTCTACGGATGCGTTTCCATCTGGACTATGACGATGATCGCTTTCGACCGCTACAATGTGATCGTAAAGGGTATCGCCGCGAAGCCAATGACAATCAATGGAGCTCTACTCCGAGTATTTGGTATCTGGGCTTTCTCCCTAGCGTGGACTATTGCACCTCTTTTCGGATGGGGCCGATACGTACCTGAAGGCAACATGACTGCCTGTGGAACAGACTACTTCGACCAATCCTTCTCAAACCGCAGTTACATCTTACTTTACTCGATCGCTTGCTACTACGCGCCACTCTTCCTCATTATCTACTCCTACTTCTTCATTGTTCAGGCCGTAGCAGCGCACGAGAAGGCAATGAGGGAACAAGCCAAGAAGATGAATGTAGCATCTCTTAGGTCATCAGATGCGGCGAACACCAGCGCTGAGTGCAAATTGGCGAAGGTAGCCTTAATGACCATCTCACTATGGTTCATGGCATGGACTCCATACTTGGTAATCAACTATGCCGGAATCTTCAAAACCATGACGATCAGCCCTATTGTAACCATCTGGGGATCTGTCTTCGCCAAAGCTAATGCCGTCTATAACCCTATTGTATACGGTATCAGCCACCCGAAATACCGCGCGGCTTTGTACGCGAGGTTCCCGGGTCTCGCCTGCCAGAGCGCGCCTGAAGATAACGGCTCCGTGGCGTCCGCCGCCACTGCCACC---GAGGAGAAACCTTCGGCGTGA
Nymphalidae_Heliconius_melpomene              ATGGCAATCAGCTTGGACCCCGGACCAGGTGCT---GCCGCTCTTCAGGCATGGGGTGGTCAGATGGCAGCTTTCGGC---AGCAACGAAACAGTTGTCGACAAAGTACTACCAGATATGCTCCACCTCATTGACGCTCATTGGCATCAGTTCCCACCCATGAACCCACTATGGCACGGCTTACTTGGTTTTGTCATCGGCGTTCTTGGTTTCATCTCCGTCACAGGCAACGGCATGGTCGTCTACATTTTCACAACCACCAAGAGTCTCAAAACACCATCAAACATTCTCGTTGTCAATTTAGCATTCTCTGACTTCCTCATGATGTTCATGATGGCACCGCCAATGGTGATAAATTGTTACAACGAAACATGGGTATTCGGACCGTTAGCGTGCCAGTTGTACGCGTGTGCAGGTTCGCTCTACGGATGCGTTTCCATCTGGACAATGACGATGATCGCTTTCGACCGCTACAATGTGATCGTAAAGGGTATCGCCGCCAAACCAATGACAATCAATGGAGCTCTACTCCGGGTATTCTTCATCTGGGCTTTCTCCCTAGCGTGGACCGTTGCACCTCTTTTCGGATGGGGCCGATACGTACCTGAAGGCAACATGACTGCCTGTGGAACAGACTACTTCGACCAATCCATTTCAAACATGACCTACATCTTACTTTACTCGATCGCCTGCTACTACGCGCCACTCTTCCTCATTATCTACTCCTACTTCTTCATTGTTCAGGCCGTAGCAGCGCACGAGAAGGCAATGAGGGAACAAGCCAAGAAGATGAATGTAGCATCTCTCAGGTCGTCAGATCAGGCGAACACCAGCGCCGAATGCAAATTGGCGAAGGTAGCCTTAATGACCATCTCACTATGGTTCATGGCATGGACTCCATACTTGGTAATCAACTATGCCGGAATCTTCAAAACCATGACGATCAGCCCTATTGTAACCATCTGGGGATCTGTCTTCGCCAAAGCTAATGCCGTCTATAACCCAATTGTGTACGGTATCAGCCACCCGAAATACCGCGCGGCTTTGTACGCGAGGTTCCCGGCTCTCTCCTGCCAGACCGCGCCCGAAGACACCGGCTCCGTGGCGTCTGCCGCCACTGCCACC---GAGGAGAAGCCTTCGGCGTGA
Nymphalidae_Heliconius_melpomene_HMEL003344RA ATGGCAATCAGCTTGGACCCTGGACCAGGTGCT---GCCGCTCTTCAGGCATGGGGTGGTCAGATGGCAGCTTTCGGC---AGCAACGAAACAGTTGTCGACAAAGTACTACCAGATATGCTCCACCTGATTGACGCTCATTGGCATCAGTTCCCACCCATGAATCCACTATGGCACGGCTTACTTGGTTTTGTCATCGGCGTTCTTGGTTTCATCTCCGTCACAGGCAACGGCATGGTCGTCTACATTTTCACAACCACCAAGAGTCTCAAAACACCATCAAACATTCTCGTTGTCAATCTAGCATTCTCTGACTTCCTCATGATGTTCATGATGGCACCGCCAATGGTAATAAATTGTTACAACGAAACATGGGTATTCGGACCGTTAGCGTGCCAGTTGTACGCGTGTGCAGGTTCGCTCTACGGATGCGTTTCCATCTGGACAATGACGATGATCGCTTTCGACCGCTACAATGTGATCGTAAAGGGTATCGCCGCCAAACCAATGACAATCAATGGAGCTCTACTCCGGGTATTCTTCATCTGGGCTTTCTCCCTAGCGTGGACCGTTGCACCTCTTTTCGGATGGGGCCGATACGTACCTGAAGGCAACATGACTGCCTGTGGAACAGACTACTTCGACCAATCCATTTCAAACATGACCTACATCTTACTTTACTCGATCGCCTGCTACTACGCGCCACTCTTCCTCATTATCTACTCCTACTTCTTCATTGTTCAGGCCGTAGCAGCGCACGAGAAGGCAATGAGGGAACAAGCCAAGAAGATGAATGTAGCATCTCTCAGGTCGTCAGATCAGGCGAACACCAGCGCCGAATGCAAATTGGCGAAGGTAGCTTTAATGACCATCTCACTATGGTTCATGGCATGGACTCCATACTTGGTAATCAACTATGCCGGAATCTTCAAAACCATGACGATCAGCCCTCTTGTAACCATCTGGGGATCTGTCTTCGCCAAAGCTAATGCCGTCTATAACCCAATTGTATACGGTATCAGCCACCCGAAATACCGCGCGGCTTTGTACGCGAGGTTCCCGGGTCTCTCCTGCCAGAGCGCGCCCGAAGACACCGGCTCCGTGGCGTCCGCCGCCACTGCCACC---GAGGAGAAGCCTTCGGCGTGA
Nymphalidae_Speckle_LWRh                      ATGGCAATCAGCATGGACCCTGGACCTGGCGTG---GCAGCTTTGCAAGCGTGGGGCGGACAAGCGGCAGCTTTCGGC---AGCAATGAGACCGTTGTCGACAAAGTACTCCCAGATATGCTACACCTCATCGACCCTCACTGGTATCAGTTCCCACCCATGAATCCGTTGTGGCACGGCCTTCTCGGATTCTTTATGGGATGTTTAGGCTTCGTCTCCGTTACCGGCAACGGAATGGTCGTCTACATCTTCACAACCACAAAGTCCCTCAAAACGCCATCAAACATTCTCGTAATTAATCTAGCATTTTCTGACTTCCTCATGATGGCTTGTATGTCTCCACCCATGGTGATAAACTGTTACAACGAAACGTGGGTATTCGGACCGTTTGCATGCCAGCTCTATGCCTGCGCGGGTTCGCTATTTGGATGTGTATCAATCTGGACGATGACGATGATCGCTTTCGACCGCTACAATGTGATCGTAAAGGGCATCGCCGCAAAGCCAATGACCATCAACGGTGCACTGCTTCGAGTATTCGGCATCTGGGTCTTCTCGTTGGCTTGGACCATTGCACCACTGTTCGGATGGGGCAGATATGTACCAGAAGGCAACATGACTGCCTGTGGCACCGACTACTTCGACAAGTCTTGGCAAAACCGCAGCTACATCTTGCTGTACTCAATCGCCTGCTACTACGCGCCGCTCCTTCTCATTATCTATTCTTACTTCTTCATTGTTCAGGCTGTAGCAGCTCACGAGAAGGCAATGAGGGAGCAGGCAAAGAAAATGAACGTAACATCCCTCAGGTCAACAGATCAGGCAAACACGAGCGCTGAATGTAAATTGGCTAAGGTGGCATTAATGACCATCTCGCTATGGTTTTTGGCGTGGACACCATACCTAGTCATCAACTATGCTGGCATCTTCGAGACTATGACGATCAGCCCCCTTGTGACCATCTGGGGATCTGTCTTCGCTAAGGCTAATGCCGTCTATAACCCTATTGTATACGGTATCAGCCACCCGAAGTACCGCGCAGCACTCTACGCTCGGTTCCCAGCTCTTGCGTGCCAGGCCGCGAGCGAGGACAACACCTCTGTGGCATCTGCCGCCACCGCCACC---GAAGAAAAGCCCTCGGCGTGA
Nymphalidae_Limenitis_arthemis_asyanax_       ATGGCAATCAGCTTGGACCCCGGACCAGGTGCT---GCCGCTCTTCAGGCATGGGGCGGTCAGATGGCAGCTTACGGC---AGCAATGAGACCGTCGTCGACAAAGTACTACCAGACATGCTACACCTTGTTGACCCTCATTGGTATCAATTCCCACCCATGAACCCGCTATGGCATGGCCTACTCGGTTTGGTCATCGGTGTCCTGGGTTTCGTCTCCATCGCTGGCAATGGCATGGTCGTATACATTTTCACAACAACCAAGACTCTCAAAACACCATCAAACATTCTCGTCGTCAACCTCGCCTTCTCTGACTTCTGTATGATGTTATTCATGGCGCCGCCAATGGTGGTAAACTGTTATTACGAAACATGGGTATTCGGACCATTAGCGTGTCAACTATACGCCTGTGCCGGCTCACTATTCGGTTGTGCTTCTATCTGGACAATGACTATGATTGCTTTCGATCGCTACAATGTGATCGTAAAGGGTATTGCTGCGAAACCAATGACCATCAATGGCGCTTTACTTCGCGTTCTTGGTATCTGGGCCTTCTCTCTTTCATGGACCATTGCGCCATTGTTCGGATGGGGCCGATATGTACCTGAGGGTAACATGACCGCCTGTGGAACTGACTACTTCGACAAGACCTGGGGAAACCGCAGCTACATCTTGTTCTACTCCATTGCTTGCTACTACATGCCACTTTTCCTCATTATCTACTCCTACTTCTTCATTGTTCAGGCTGTAGCAGCTCACGAGAAGGCAATGAGGGAACAGGCCAAGAAGATGAACGTTGCTTCTCTCAGATCTTCTGACCAGGCAAACACCAGTGCTGAATGCAAATTGGCGAAGGTAGCTTTAATGACCATCTCGTTATGGTTCATGGCATGGACCCCATACTTGGTGATCAACTATGCCGGCATATTTGAAACTATGACGATCAGCCCCTTAGTGACCATTTGGGGCTCTGTCTTCGCCAAGGCTAATGCTGTCTATAATCCTATTGTATACGGTATCAGCCATCCGAAATACCGCGCGGCACTGTACGCGAGGTTCCCAGCGCTAGCGTGCGCGCCTGAACCACAGGACAACACCTCGGTGGCATCCTCCGCTACCGCTACA---GAGGAAAAGCCTTCCGCATGA
Nymphalidae_Danaus_gilippus                   ATGGCCATCAGCATGGATCCCGGACCAGGTGCC---ACTGCCTTGCAAGCTTGGGGCGGCGAAATGGCTGCCTTCGGT---AGCAACGAGACCGTCGTTGACAAAGTACTCCCTGACATGTTGCACCTCATCGATCCTCACTGGTACCAATTCCCGCCGATGAATCCTATGTGGCATGGACTACTTGGCTTTGTAATGGGCGTCCTTAGTTTCATCTCGGTCACTGGCAACGGAATGGTTGTCTACATCTTCACGACCACTAAGAGTCTCAAAACTCCATCAAACATTCTCGTTGTAAATCTCGCATTCTCCGACTTCCTCATGATGGCTCTTATGGCTCCGCCTATGATAATTAACTGCTACAACGAAACCTGGGTGTTCGGACCCTTCGCCTGTCAACTATATGCGTGCGCTGGATCATTGTTCGGATGCGTTTCAATTTGGACTATGACCATGATCGCTTTTGATCGCTATAACGTCATCGTAAAAGGCATAGCTGCAAAGCCAATGACCATCAATGGCGCTTTGCTGCGAGTGCTTGGTATCTGGGCCTTTTCCCTGGCATGGACTCTTGCTCCATTGTTCGGCTGGGGCCGATACGTACCAGAAGGCAACATGACTGCCTGTGGAACTGACTACTTCGACAAATCTGTCGCCAACATCACTTACATCGTGACCTACTCGATCGCCTGCTACTTTGCACCACTGTTCCTCATTATTTACTCCTACTTCTTCATTATTCAGGCTGTAGCAGCTCATGAAAAAGCGATGAGGGAGCAGGCGAAGAAAATGAACGTTGCCTCTCTTAGGTCTTCTGACCAGGCTAACACCAGCGCTGAGTGCAAACTGGCTAAGGTAGCATTAATGACGATCTCACTGTGGTTCATGGCGTGGACACCTTATCTGGTTATCAACTTCTGCGGCATCTTCGACGGTGCTCCAATCAGCCCCCTCGCAACCATCTGGGGCTCTGTCTTCGCCAAGGCTAATGCCGTGTATAACCCAATTGTATATGGCATCAGCCACCCCAAATACCGCGCGGCGCTGTATGCGAGGTTCCCAGCTCTGGCATGCCAACCTTCAGCTGACGATAACGTGTCCGCAGCATCTGCGGCCACCGCCACT---GAAGAGAAACCATCTGCTTGA
Nymphalidae_Danaus_plexippus                  ATGGCGATCAGCATGGATCCCGGACCAGGTGCC---GCAGCGTTGCAAGCTTGGGGCGGCCAAATGGCTGCCTTCGGT---AGCAACGAGACCGTTGTTGACAAAGTACTCCCTGACATGTTGCACCTCATCGATCCTCACTGGTACCAATTCCCGCCGATGAATCCCATGTGGCATGGACTACTTGGCTTTGTAATGGGCGTCCTTGGTTTCATATCGATCACTGGCAACGGAATGGTTGTCTACATCTTCACGACCACTAAGACTCTCAAAACTCCATCAAACATTCTCGTTGTAAATCTTGCATTCTCCGACTTCTGCATGATGGCCATTATGGCTCCGCCTATGCTGATTAACTGCTACAACGAAACTTGGGTGTTCGGACCCTTAGCCTGTCAACTGTACGCGTGCGCTGGATCATTGTTCGGATGTGGTTCCATCTGGACTATGACCATGATCGCTTTCGACCGCTACAACGTCATCGTAAAGGGCCTAGCTGCAAAACCAATGACCATCAATGGCGCTTTACTGCGAGTGCTTGGTATCTGGGCCTTCTCCCTGGCATGGACTGTTGCTCCAATGTTCGGCTGGGGCCGATACGTACCAGAAGGCAACATGACTGCCTGTGGAACTGACTACTTCGACAAATCTTTCGCCAACCGCTCTTACATCGTAATCTACTCGGTCTTCTGCTACTTTGCACCACTGTTTCTCATTATCTACTCCTACTTCTTCATTATTCAGGCTGTAGCAGCTCATGAAAAAGCGATGAGGGAGCAGGCGAAGAAAATGAACGTTGCCTCTCTTAGGTCTTCCGACCAGGCTAACACCAGCGCTGAGTGCAAACTGGCTAAGGTAGCATTAATGACGATCTCACTGTGGTTCATGGCGTGGACACCTTATCTGGTTATCAACTTCTGCGGCATCTTCGACGGTGCCCCTATCAGCCCCCTCGCGACCATCTGGGGCTCTGTCTTCGCCAAGGCTAATGCCGTTTATAACCCAATTGTATATGGCATCAGCCACCCTAAATACCGCGCGGCGCTGTATGCGAGGTTCCCAGCTCTGTCATGCCAAGCTTCATCTGACGACAACGTGTCCGCAGCATCTGCGGCCACCGCCACC---GAAGAGAAACCATCTGCTTGA
Nymphalidae_Danaus_plexippus_EHJ74421         ATGGCGATCAGCATGGATCCCGGACCAGGTGCC---GCTGCGTTGCAAGCTTGGGGCGGCCAAATGGCGGCCTTCGGT---AGCAACGAGACCGTTGTTGACAAAGTACTCCCTGACATGTTGCACCTCATCGATCCTCACTGGTACCAATTCCCGCCGATGAATCCCATGTGGCATGGACTACTTGGCTTTGTAATGGGCGTCCTTGGTTTCATATCGATCACTGGCAACGGAATGGTTGTCTACATCTTCACGACCACTAAGACTCTCAAAACTCCATCAAACATTCTCGTTGTAAATCTTGCATTCTCCGACTTCTGCATGATGGCCATTATGGCTCCGCCTATGCTGATTAACTGCTACAACGAAACTTGGGTGTTCGGACCCTTAGCCTGTCAACTGTACGCGTGCGCTGGATCATTGTTCGGATGTGGTTCCATCTGGACTATGACCATGATCGCTTTCGACCGCTACAACGTCATCGTAAAGGGCCTAGCTGCAAAACCAATGACCATCAATGGCGCTTTGCTGCGAGTGCTTGGTATCTGGGCCTTCTCCCTGGCATGGACTGTTGCTCCAATGTTCGGCTGGGGCCGATACGTACCAGAAGGCAACATGACTGCCTGTGGAACTGACTACTTCGACAAATCTTTCGCCAACCGCTCTTACATCGTAATCTACTCGGTCTTCTGCTACTTTGCACCACTGTTTCTCATTATCTACTCCTACTTCTTCATTATTCAGGCTGTAGCAGCTCATGAAAAAGCGATGAGGGAGCAGGCGAAGAAAATGAACGTTGCCTCTCTTAGGTCTTCCGACCAGGCTAACACCAGCGCTGAGTGCAAACTGGCTAAGGTAGCATTAATGACGATCTCACTGTGGTTCATGGCGTGGACACCTTATCTGGTTATCAACTTCTGCGGCATCTTCGACGGTGCCCCTATCAGCCCCCTCGCGACCATCTGGGGCTCTGTCTTCGCCAAGGCTAATGCCGTTTATAACCCAATTGTATATGGCATCAGCCACCCTAAATACCGCGCGGCGCTGTATGCGAGGTTCCCAGCTCTGTCATGCCAAGCTTCATCTGACGACAACGTGTCCGCAGCATCTGCGGCCACCGCCACC---GAAGAGAAACCATCTGCTTGA
Nymphalidae_Coenonympha_tullia                ATGGCGATCAACATGGACCCCGGCCCTGGAGTG---GCCGCGCTGCAGGGGTGGGAAGGACAGGCGATGGCCTACGGC---AGCAACATGACCGTCCTGGACAAAGCCACCCCAGACATGCTGCACCTCATGGACCCCTATTGGTATCAGTTTCCACCAATGAACCCCCTATGGTACGGCCTACTGGGATTCGTGATGGTCGTCTTAGCTGTCATTTCCATTTGCGGCAACGGAATGGTCGTCTACATCTTCACAACCACAAAGACCCTCAAAACACCATCAAACATCCTCGTAGTAAATCTAGCGTTCTCAGACTTCCTCATGATGGCACTGATGGCACCTCCCATGGTGGTGAACTGTTATTACGAAACGTGGGTGTTCGGCCCCCTGGCGTGCCAGCTGTACGCGTGCGCGGGCTCGCTGCTGGGCTGCGCGTCCATCTGGACGATGACGATGATCGCGTTCGACCGCTACAACGTGATCGTGAAGGGCATCGCCGCCAAGCCGCTGACGATCAACGGCGCGCTGCTGCGAGTGTTCGGCATCTGGATGTTCTCGCTCATTTGGACCGTCGCGCCGATGTTCGGATGGGGCAGATACGTACCTGAGGGCAACATGACCGCCTGCGGCACTGACTACTTGGACAAGTCGTGGGTACACCGCAGCTACATCTTAGTTTATTCCGTTTTCTGCTACTACGCGCCGCTTTTTCTCATCATCTATTCTTACACCTTCATTGTTCAGGCGGTAGCAGCTCACGAGAAGGCGATGAGGGAGCAGGCAAAGAAAATGAATGTGGCCTCTCTGAGGCAGCAATCCGACGCGAACACCAGCGCTGAGTGCAAACTGGCGAAGGTTGCGCTAATGACCATCTCGCTATGGTTCATGGCGTGGACGCCGTACCTGGTCATCAACTACGCCGGCATCTTCGAGACCATGACGATGTCGCCGATCGTCACCATCTGGGGCGCGGTGTTCGCCAAGGCCAACGCGGTGTACAACCCGATTGTATACGGCATCAGCCACCCGAAGTACCGCGCGGCGCTGTACGCACGCTTCCCCGCGCTGGCGTGCCAACCCTCGCCCGGCGACAGCACCTCCACCGCCTCCGCCGCCACGCACACC---GAGGAGAAGCCCTCGGCGTGA
Nymphalidae_Neominois_ridingsii               ATGGCAATCAGCATGGACCCCGGACCTGGCGTC---GCCGCTATGCAGGCGTGGGGCGGACAGGCGATGCCCTTTGGC---AGCAATGAGACCGTCGTCGACAAAGTACTCCCAGACATGCTGCACCTCGTCGACCCTCACTGGTATCAGTATCCACCGATGAATCCTCTTTGGCACAGCTTACTCGGTTTCGTGATGGGCGTCTTAGGCTTCATCTCCATTGCCGGTAATGGAATGGTCGTATACATCTTCACAACCACAAAGACCCTCAAAACGCCATCAAACGTTCTCGTCGTTAATCTTGCATTTTCTGACTTCCTCATGATGACAGTAATGTCGCCTCCCATGGTGGTAAACTGCTATTATGAAACGTGGGTGTTTGGACCCTTGGCATGTCAGCTATACGCTTGTGCGGGCTCACTATTGGGCTGTGTATCGATCTGGACGATGACGATGATCGCCTTCGATCGTTACAATGTAATCGTAAAGGGCATCGCCGCAAAGCCAATGACGATTAACGGAGCGCTTCTACGAGTATTAGGTATCTGGCTCTTCTCATTGGGGTGGACAGTTGCACCAATGATAGGATGGGGCAGATATGTACCTGAGGGCAACATGACGGCCTGTGGAACCGACTACCTGGACAAGTCTTGGCTAAACCGCAGCTACATCTTGGTCTACTCACTTTTCTGCTATTACTCGCCTCTTCTTCTCATCATCTATTCTTACTTCTTCATTATACAGGCTGTAGCAGCTCACGAGAAGGCAATGAGGGAGCAGGCAAAGAAAATGAACGTTGCATCCCTGAGGTCATCAGATCAGGCCAACACGAGCGCTGAATGCAAACTGGCTAAGGTGGCATTAATGACCATCTCACTCTGGTTCATGGCGTGGACACCATACCTGGTAATCAACTACTCCGGCATCTTCGAGACCATGCAGATCAGCCCCCTGGTAACCATCTGGGGATCTGTCTTCGCCAAGGCTAATGCCGTCTACAATCCTATTGTATACGGTATTAGCCACCCGAAGTACCGCGCGGCGCTGTACGCCCGCTTCCCCGCGCTGGCGTGCCAGCCGTCGGCCGAGGACACCGCGTCCGTGGCGTCGGCGGCCACGGCCACC---GAGGAGAAAGCCTCGGCGTGA
Nymphalidae_Oeneis_chryxus                    ATGGCAATCAGCATGGACCCCGGACCAGGCGTT---GCCGCTATGCAAGCGTGGGGTGGACAGGCGATGGCGTACGGC---AGCAACGAAACCGTCGTCGACAAAGTACTCCCAGACATGCTGCACCTCATCGACCCTCACTGGTATCAGTATCCACCAATGAATCCACTTTGGCACGGCTTACTGGGTTTGGTGATGGGCGTCTTAGGCTTCATCTCCTTTGCCGGTAACGGAATGGTCGTATACATCTTCACAACCACAAAGAGCCTCAAAACACCATCAAACATTCTCGTCGTCAATCTTGCATTTTCTGACTTCCTCATGATGACAGTAATGTCGCCTGCCATGGTGGTGAACTGCTTCTATGAAACTTGGGTGTTTGGACCCTTGGCATGTCAGCTATACGCTTGTGCGGGTTCACTATTCGGTTGTGCATCGATCTGGACGATGACGATGATCGCCTTCGATCGTTACAATGTAATCGTGAAGGGCATCGCCGCAAAGCCAATGACGATCAACGGAGCGCTTCTACGAGTATTAGGTATCTGGCTCTTCTCATTGGCATGGACTGTTGCACCAATGTTTGGATGGGGCAGATATGTACCTGAGGGCAACATGACCGCCTGTGGAACCGACTACTTGGACAAGTCTTGGCTAAACCGCAGCTACATCTTGGTCTACTCAGTATTCTGCTATTACTCGCCTCTTCTTCTCATCATCTATTCTTACTTCTTCATTGTACAGGCTGTAGCAGCTCACGAGAAGGCAATGAGGGAGCAGGCAAAGAAAATGAACGTTGCATCTCTGAGGTCATCAGACCAGGCCAACACGAGCGCTGAATGCAAACTGGCTAAGGTGGCATTAATGACCATCTCACTCTGGTTCATGGCGTGGACACCATACCTAGTCATCAACTACTCCGGCATCTTCGAGACCATGCAGATCAGCCCCCTGGTGACCATATGGGGATCGGTCTTCGCCAAGGCTAATGCCTGCTACAATCCTATTGTATACGGTATTAGCCACCCGAAGTACCGCGCCGCGCTGTACGCCCGGTTCCCCGCGCTGGCGTGCCAGCCGAAGGCCGACGACACCGCGTCCGTGGCGTCGGCGGCCACGGCCACC---GAGGAGAAGCCCTCGGCGTGA
Nymphalidae_Comma_LWRh                        ATGGCAATCAGCTTGGAC------CCTGGTGCT---GCCGCTCTTCAGGCGTGGGGCGGCCAAATGGCAGCCCTCGGC---AGCAATGAGACCGTCGTCGACAAAGTACTACCAGAGATGCTGCACCTAGTTGACCCCCACTGGTATCAATTTCCACCAATGAATCCGCTATGGCATGGCCTGCTCGGATTTGTTATCGGGATTCTGGGCTTCATCTCCATCACCGGCAATGGAATGGTCGTTTACATCTTCACAACAACAAAGTCCCTTAAAACACCATCAAACATTCTCGTCGTGAACTTAGCATTTTCTGACTTCCTCATGATGTCTGCAATGGCACCTCCTATGGTGGTCAACTGTTATAACGAAACATGGGTATTCGGACCACTAGCGTGTCAACTATACGCGTGTGCCGGATCCCTATTCGGATGTGTCTCCATCTGGACCATGACGATGATTGCTTTCGACCGCTACAACGTGATCGTTAAAGGAATCGCCGCCAAGCCTATGACCATCAATGGCGCTATGCTTCGAGTGCTGGGAATCTGGCTGTTCTCGTTGGCATGGACCGTTGCACCCATGTTCGGATGGGGCCGATATGTACCTGAGGGCAACATGACCGCCTGTGGAACGGACTACCTTGACAAGAGCTGGTTACACCGCAGCTACATCTTAGTCTACTCCGTATTCTGCTACTTCGCGCCTCTCTTCCTCATCATCTACTCCTACTTCTTCATTGTACAGGCTGTAGCAGCTCACGAGAAGGCGATGAGGGAACAGGCCAAGAAAATGAACGTTGCTTCTCTCAGGTCATCTGATGCGGCTAACACAAGCGCTGAGTGCAAATTGGCTAAGGTTGCTTTAATGACCATTTCACTGTGGTTCATGGCATGGACTCCATACCTTGTCATCAACTATGCTGGTATCTTCGAAACTGCCACGATCACTCCTCTTGCCACCATCTGGGGCTCGGTCTTCGCCAAGGCTAATGCTGTCTACAATCCAATTGTATACGGTATCAGCCACCCGAAATACCGCGCGGCATTGTACGCGAGGTTCCCAGCCCTCGCTTGCCAGCCTTCAGCCGAAGACAATGCCTCGGTAGCATCCGCCGCCACCGCCACC---GAAGAAAAACCATCGGCGTGA
Lycaenidae_Agriades_glandon                   ATGACGATTAACTTGGATCCAGCGCCGGGTGTT---GCTGCCTTGCAATCATGGGGACCCCAGGCCTCAGCCTTATTC---AACAACGAAACCGTTGTTGACAAGGTGTTGCCAGAAATGCTCCACAGAATCGACCCACATTGGTATCAGTTTCCTCCTATGAACCCACTATGGCACGGAATTTTGGCTTTCATCACCTCAGTCATCCTTATAATTGCATCGACAGGCAACGGAATGGTGATCTATATTTTTACGACAACAAAGACACTCAAAACACCGTCGAATCTGTTTATCGTCAATTTAGCGTTGTCTGACTTTTTAATCATCACTACCATGTCTCCACCAGTGGTAGTGAACACTTACTACGAAACGTGGATTTTCGGTCCTCTGGCATGCGATATCTACGCATGCTGTGGCTCATTATTCGGATGCGTTTCCATCTGGTCAATGACCATGATTGCGTTTGACCGCTACAACGTCATCGTAAAAGGCATCGCCGCCAAACCACTGACAAATGGCGGCGCTCTGCTGCGAATCCTTGGTGTCTGGCTGTTCTCCCTGGCCTGGACCGTCACTCCACTCTTCGGGTGGGGCAAGTATGCGCCGGAGGGAAATATGTGCGTCTGCGGCACAGACTACTTGGACAAGTCCTGGGTCCACCGCAGCTATATCATCCTCTACTCGTTCGCTTGCTACTTCATGCCGCTGTTCCTCATCATCTATTCCTACTGGTTTATCATTCAGGCAGTATCGGCTCATGAGAAAGCAATGAGGGAACAGGCTAAGAAAATGAACGTTGCCTCTCTGCGATCATCTGACCAAGCGAACACAAGCGCCGAATGCAAACTAGCTAAGGTTGCATTGATGACCATCTCACTCTGGTTCATGGCGTGGACACCTTACTTGATCATTAACTTCGCTGGCATCTTCAAGACAGAGCTGATCAGCCCACTGGCCACCATCTGGGGCTCCGTCTTTGCCAAGGCCAACGCCATCTACAATCCAATTGTATATGGCATAAGCCATCCTAAGTACCGAGCAGCCCTGTACGCGCGGTTCCCCGCCCTCGCCTGTCAGCCATCTGCAGATGAGTCCGGATCTGTGGCATCATCGGGCACCGCTGTACAGGAGGAGAAACCATCCGCGTAA
Lycaenidae_Polyommatus_icarus                 ATGACGATTAACCTAGATCCAGCGCCAGGTGTT---GCTGCCTTGCAATCATGGGGACCCCGGGCCTCAGCCTTATTC---AACAACGAAACCGGTGTCGACAAGGTGTTGTCAGAAATGCTCCACAGAATCGACCCACATTGGGATCAGTTCCCACCTATGAACCCACTGTGGCACGCAATTTTGGCTTTCATCACCTCAGTCATCCTTATAATTGCATCGACAGGCAACGGAATGGTTATCTATATTTTTACGACAACAAAGACACTCAAAACACCGTCGAATCTGTTCATCGTCAATTTAGCGTTGTCTGACTTTTTAATCATCACTACCATGTCTCCACCTGTGGTAGTGAACACTTACTACGAAACGTGGATTTTCGGACCTCTGGCATGCGATATCTACGCATGCTGTGGCTCATTATTCGGATGCGTTTCCATCTGGTCGATGACCATGATTGCGTTTGACCGCTACAACGTCATCGTAAAAGGCATCGCCGCCAAACCACTGACAAACGGCGGCGCTCTGCTGCGAATCCTTGGTATCTGGCTGTTTTCGCTGGCCTGGACCATCACTCCGCTCTTCGGGTGGGGCAAGTATGCGCCGGAGGGAAATATGTGCGTTTGTGGCACAGACTACTTGGACAAGTCCTGGGTCCACCGCAGCTATATCATCCTCTACTCGTTCGCTTACTACTTTATGCCGCTGTTCCTCATCATCTATTCCTACTGGTTTATCATTCAGGCAGTATCGGCTCACGAAAAGGCAATGAGGGAACAGGCTAAGAAAATGAACGTTGCCTCTCTGCGATCATCTGACCAAGCGAACACAAGCGCCGAATGCAAACTAGCTAAGGTTGCATTGATGACCATCTCACTGTGGTTCATGGCGTGGACACCTTACTTGATCATCAACTTCGCTGGCATCTTCAAGACCGAGCGGATCAGCCCACTGGCCACCATCTGGGGCTCCGTCTTTGCCAAGGCCAACGCCATCTACAATCCAATTGTATATGACATAAGCCATCCTAAGTACCGAGCAGCCCTGTACGCGCGGTTCCCCGCCCTCGCCTGTCAGCCATCTGCAGATGAGTCTGGATCTGTGGCATCATCGGGCACCGCTGTACAGGAGGAGAAACCATCCGCGTAA
Lycaenidae_Satyrium_behrii                    ATGACCATCAGCTTGGACCCCGCACCAGGTGTT---GCCGCCATGCAGGCATGGGGTGGTCAGGCCTTGGCCTTTGGC---AGTAACGAAACTGTCGTCGACAAGGTGTTGCCAGAAATGCTCCACAAGATTGATCCCCACTGGTATCAATTTCCACCAATGAACCCACTATGGCACGGAATTTTGGCTTTTATTATCAGTGTCGTCGGCATTATCGCAACAACGGGAAACGCTATGGTCATCTACATTTTCTGCACGACCAAGACATTAAAAACTCCATCAAACTTGCTCGTAGTCAATCTGGCCCTTTCTGACTTCCTTATCATCACCACAATGTCTCCACCAGTGGTAGTGAACACCTATTATGAAACGTGGATATTCGGTCCGCTGGCCTGCGACATCTATGCGTGCTGTGGCTCATTATTCGGATGTGTTTCCATCTGGACAATGACCATGATCGCATTCGACCGATACAATGTCATCGTAAAGGGTATCGCCGCCAAACCAATGACCAACAATGGTGCACTTCTCCGAATTCTGGGCATCTGGCTCTTCTCACTGGCCTGGACTCTTACTCCACTTTTCGGATGGGGCAAGTATGCGCCAGAAGGCAACATGTGCGTCTGTGGCACTGACTACTTGGACAAATCCTGGGTACACCGCAGCTACATCATCCTCTACTCAATTGCGTGCTACTTCGCGCCACTGTTCCTCATCATTTACTCTTACTGGTTCATCATTCAAGCAGTATCTGCTCACGAGAAGGCCATGAGGGAACAGGCCAAGAAAATGAACGTTGCCTCTCTGCGATCATCTGATGGAGCTGACAAGAGCGCGGAATGCAAGCTCGCAAAGGTTGCCTTAATGACCATCTCACTCTGGTTCATGGCGTGGACACCATACTTGATCATCAACTGGGCCGGAATTTTCAAGACCTCGATGATCAGCCCACTGGTAACCATCTGGGGCTCCATCTTCGCCAAGGCTAATTCTATCTATAATCCAATTGTATATGGTATTAGCCACCCCAAATACCGTGCAGCCTTGTATGCTCGATTCCCAGCTCTCGCATGCCAGCCATCTGCAGATGAATCTGGATCTGTGGCCTCATCAGCGACTGCTGTCCAGGAAGAGAAACCATCAGCCTAA
Lycaenidae_Calycopis_cecrops_cce949           ATGTCCATCAGCTTGGACCCAGCACCAGGTGTT---GCCGCCATGCAGGCATGGGGTGGCCAGGCATTGGCCTTTGGC---AGTAACGAAACCGTCGTCGACAAGGTGTTGCCAGAAATGCTCCACAAGATTGATGCCCACTGGTATCAATTTCCACCAATGAACCCACTATGGCACGGAATTTTGGCTTTCATCATCAGTGTCATCGGCATTATTGCGACAACGGGAAACGCTATGGTCATCTACATTTTCTGCACGACCAAGACACTAAAAACTCCATCAAACTTGCTCGTAGTGAATCTGGCGATTTCCGACTTCTTAATCATCACCACCATGTCTCCGCCCGTGGTAGTAAACACATATTATGAAACGTGGATATTCGGACCGCTGGCATGCGACATCTATGCGTGCTGTGGCTCATTATTCGGATGTGTTTCAATCTGGACAATGACCATGATCGCATTCGACCGATACAATGTCATCGTTAAGGGCATCGCCGCCAAACCAATGACGAACAGTGGTGCATTGCTCCGAATTCTCGGCATCTGGCTCTTCTCTCTGGGCTGGACTCTTACTCCACTGTTCGGATGGGGCAAGTATGCGCCAGAAGGCAACATGTGCGTCTGTGGCACCGACTACTTGGACAAATCCTGGGTACACCGCAGCTACATCCTCCTCTACTCAATTGCGTGCTACTTCGCGCCGCTCTTCCTTATCATCTACTCTTACTATTTCATCATTGCGGCAGTATCTGCTCACGAGAAGGCCATGAGGGAACAGGCTAAGAAAATGAACGTGGCCTCCCTGCGATCATCTGAAGGAGCTGACAAGAGCGCGGAATGCAAACTCGCCAAGGTTGCCCTAATGACCATCTCACTCTGGTTCATGGCGTGGACACCATACTTGATCATCAACTGGGCCGGCATCTTCAACACCTCTCTGATTAGCCCACTGGTCACCATCTGGGGCTCGATCTTCGCCAAGGCTAACTCTATCTATAACCCAATTGTATATGGTATTAGCCACCCTAAATACCGTGCAGCCTTGTACGCTCGATTCCCAGCCCTCGCGTGCCAGCCATCCGCAGATGAAACTGGATCTGTGGCCTCATCAGCAACAGCTGTCCAGGAAGAGAAACCATCAGCCTAA
Lycaenidae_Lycaena_helloides                  ATGTCTATCAGCTTGGACGCAGCACCAGGTGTT---GCCGCAATGCAGGCATGGGGTCCCCAGGCAATGGCGTACGGT---GGCAACGAAACCGTCATCGATAAGGTGCTGCCAGAAATGCTCCACAAGATTGATGCCCACTGGTATCAATTTCCACCAATGAACCCGCTATGGTACGGACTGTTGGCCTTCGTCATAAGCATCATCTGCGTGATTGCAACCACAGGAAACGGCATGGTCATTTATATTTTCAGTACGACCAAGAGCTTAAAAACACCATCCAACCTGCTCGTAGTCAATCTGGCCCTGTCAGACTTCCTCATCATTACTACCATGTCACCACCAGCGGTGGTGAACACATATTATGAGACGTGGATATTTGGACCGCTCGCCTGCGACATCTACGCGTGCTGTGGCTCGCTGTTCGGATGCGTATCCATCTGGACAATGACTATGATCGCGTTCGACCGATACAACGTCATCGTAAAGGGTATCGCCGCGAAACCATTGACCATCAATGGTGCACTACTACGAATCCTCGGTATCTGGCTCTTTTCTCTGGCCTGGACCATCACACCACTGTTCGGATGGGGCAAGTACGCGCCCGAGGGCAACATGTGCGTCTGCGGAACTGATTACTTGGACAAATCCTGGGTACACCGCAGCTACATCATTCTCTACTCCGTCGCTTGCTATTTCGCGCCACTGTTCCTTATCATCTACTCTTACTGGTTCATCATTCAAGCAGTATCGGCTCACGAGAAAGCCATGAGGGAACAGGCCAAGAAAATGAACGTTGCCTCTCTTCGATCATCTGATGCAGCTAACACTAGCGCCGAATGCAAACTGGCTAAGGTTGCGTTGATGACCATCTCCCTCTGGTTCATGGCATGGACACCATACCTGATCATCAACTGGGCCGGCATCTTCAAGACATCACTGATCAGCCCACTTGTCACCATCTGGGGTTCAATCTTCGCAAAAGCTAACTCTATCTACAACCCTATCGTATACGGCATCAGCCACCCTAAATACCGTGCTGCCTTGTACGCGAGGTTCCCTAGTCTTGCCTGCCAACCATCACCTGATGAAACTGGATCTGTCGCCTCTACAGGAACAGCTATCCAAGAGGAAAAACCATCGGCTTAA
Lycaenidae_Lycaena_heteronea                  ATGTCTATCAGCTTGGACCCAGCACCAGGTGTT---GCCGCAATGCAGGCATGGGGTCCCCAGGCCATGGCGTACGGC---GGCAACGAAACCGTCATCGACAAGGTGTTGCCAGAAATGCTCCACAAGATTGATCCCCACTGGTATCAATTTCCACCAATGAACCCACTATGGCACGGACTTTTGGCCTTCGTCATTAGCATCATCTGCCTCATTGCAACCACAGGAAACGGCATGGTCATTTATATTTTCAGTACGACCAAGAGCTTAAAAACTCCATCCAACCTGCTCGTAGTTAATCTGGCCCTGTCTGACTTCCTCATCATCACAACCATGTCACCACCCGTGGTAGTGAACACATATTATGAGACGTGGATATTTGGACCGCTCGCCTGCGACATCTACGCGTGCTGTGGCTCGCTGTTCGGATGCGTATCCATCTGGACAATGACTATGATCGCGTTCGACCGATACAATGTCATCGTAAAGGGTATCGCCGCGAAACCATTGACCATCAATGGCGCACTGCTACGAATCCTCGGTATCTGGCTCTTCTCTCTGGCCTGGACCATCACACCCCTGTTCGGATGGGGCAAGTATGCGCCTGAGGGCAACATGTGCGTCTGCGGCACTGACTACTTGGACAAATCCTGGGTACACCGCAGCTACATCATTCTCTACTCTGTCGCTTGCTACTTCGCGCCACTGTTCCTTATCATCTACTCTTACTGGTTCATCATTCAAGCAGTATCGGCTCACGAGAAAGCCATGAGGGAACAGGCCAAGAAAATGAACGTTGCCTCTCTTCGATCATCTGATGCAGCTAACACTAGCGCCGAATGCAAACTGGCTAAGGTTGCGTTGATGACCATCTCCCTCTGGTTCATGGCATGGACACCATACCTGATCATCAACTGGGCCGGCATCTTCAAGACATCACTGATCAGCCCACTTGTCACCATCTGGGGTTCAATCTTCGCAAAAGCTAACTCTATCTACAACCCTATCGTATACGGAATCAGCCACCCTAAATACCGTGCAGCTTTGTACGCGAGGTTCCCTAGTCTTGCCTGCCAGCCATCATCTGATGAAACTGGATCTGTCGCCTCTACGGGAACAGCTATCCAGGAGGAGAAACCATCTGCTTAA
Lycaenidae_Lycaena_rubidus                    ATGTCTATCAGCTTGGACCCCGCACCAGGAGTC---GCCGCAATGCAGGCATGGGGTCCCCAGGCCATGGCGTACGGT---GGCAACGAAACCGTCATCGACAAGGTGTTGCCAGAAATGCTCCACAAGATTGATGCCCACTGGTATCAATTTCCACCAATGAACCCACTATGGCACGGACTGCTGGCTTTCGTCATCAGCATAATCTGCATCATTGCAACCACAGGGAACGGCATGGTCATTTACATTTTCAGTACGACCAAGAGCTTAAAAACTCCATCCAACCTACTCGTAGTCAATCTGGCCCTGTCTGACTTCCTCATCATCACTACCATGTCACCACCCGTGGTAGTGAACACATATTATGAGACGTGGATATTCGGACCGCTCGCCTGCGACATCTACGCGTGCTGTGGTTCGCTGTTCGGATGCGTATCCATCTGGACAATGACCATGATCGCATTCGACCGATACAACGTCATCGTAAAGGGTATCGCCGCGAAACCGTTGACCATCAATGGTGCACTGCTACGAATCCTCGGTATCTGGCTCTTCTCTCTGGCCTGGACCATCACGCCACTGTTCGGATGGGGCAAGTATGCCCCTGAGGGCAACATGTGCGTCTGCGGCACTGACTACTTGGACAAATCCTGGGTACACCGCAGCTACATCATTCTCTACTCTGTCGCTTGCTACTTCGCGCCACTGCTCCTTATCATCTACTCTTACTGGTTCATCATTCAAGCAGTATCGGCTCACGAGAAAGCCATGAGGGAACAGGCCAAGAAAATGAACGTTGCCTCTCTCCGATCATCTGACGCAGCTAACACTAGCGCCGAATGCAAACTGGCTAAGGTTGCATTAATGACCATCTCCCTCTGGTTCATGGCATGGACACCATATCTGATCATCAACTGGGCCGGCATCTTCAAGACATCACTAATCAGCCCACTTGTCACCATCTGGGGTTCAATCTTCGCAAAAGCTAACTCTATCTAYAACCCTATTGTATACGGAATCAGCCACCCAAAATACCGTGCAGCCCTGTACGCGAGGTTCCCAAGTCTTGCCTGCCAGCCATCACCTGATGAAAGTGGATCTGTCGCCTCTACAGGAACCGCTGTCCAGGAGGAGAAACCATCTGCTTAA
Lycaenidae_Lycaena_nivalis                    ATGTCTATCAGCTTGGACCCAGCACCAGGTGTT---GCCGCAATGCAGGGTTGGGGTCCCCGGGCCATGGCGTACGGC---GGCAACGAAACCGTCATCGATAAGGTGTTGCCAGAAATGCTCCACAAGATTGATGCCCACTGGTATCAATTTCCACCAATGAACCCACTATGGCACGGACTGTTGGCCTTCGTCATTAGCACCATCTGCCTCATTGCAAGCACAGGAAACGGCATGGTCATTTATATTTTCAGTACGACCAAGAGCTTAAAAACTCCATCCAACCTGCTCGTAGTCAATCTGGCCCTGTCAGACTTCCTCATCATCACTACCATGTCACCACCCCTGGTTGTGAACACATATTATGAGACGTGGATATTTGGACCGCTCGCCTGCGACACCTACGCGTGCTGTGGCTCGCTGTTCGGATGCGTATCCATCTGGACAATGACTATGATCGCGTTCGACCGATACAACGTCATCGTAAAGGGTATCGCCGCGAAACCATTGACCATCAATGGAGCACTACTACAAATCCTCGGTATCTGGCTCTTCTCTCTGGCCTGGACCATTACACCACTGTTCGGATGGGGCAAGTATGCGCCCGAGGGCAACATGTGCGTCTGCGGCACTGATTACTTGGACAAATCCTGGGTACACCGCAGCTACATCATTCTCTACTCTGTCGCCTGCTATTTCGCGCCGCTGTTCCTTATCATCTACTCTTACTGGTTCATCATTCAAGCAGTATCGGCTCACGAGAAAGCCATGAGGGAACAGGCCAAAAAAATGAACGTTGCCTCTCTTCGATCATCTGATGCAGCTAACACTAGCGCCGAATGCAAACTGGCTAAGGTTGCGTTGATGACCATCTCCCTCTGGTTCATGGCATGGACACCATACCTGATCATCAACTGGGCCGGCATCTTCAAGACATCACTGATCAGCCCACTTGTCACCATCTGGGGTTCAATCTTCGCAAAGGCTAACTCTCTCTACAACCCTATCGTATACGGCATCAGCCACCCTAAATACCGTGCAGCCTTGTACGCGAGGTTCCCTAGTCTTGCCTGCCAGCCATCATCTGATGAAACTGGATCTGTCGCCTCTACGGGAACAGCTATCCAAGAGGAAAAACCATCGGCATAA
Riodinidae_Apodemia_mormo                     ATGACTATCAACTTGGATCCAGGTCCACGTTTC---GCCCCAATTGAG---------------GCCCTGGCTTTTGGC---AGCAATGAAACAGTAGTGGACAAAGTACTTCCGGAAATGTTACACTTGATTGACCCCCATTGGTACGAATTCCCACCAATGAACCCATTATGGCATGGACTACTTGGATTCTTTATGGCCTGCATCACCATTATCGCATTCGCAGGAAACGGAATGGTGCTTTACATTTTCACTACCACAAAGAGCCTCAAGACTCCATCAAATCTTCTTGTAATAAATCTAGCATTCTCTGACTTCTGTATGATCGTTGTAATGGGTCCACCAATGTTAGTCAGTTGCTATTATGAAACTTGGGTATTCGGTCCTTTGGCATGTGAGCTGTACGCGTGCGCCGGGTCACTGTTTGGCTGCGGCTCCATCTGGTCGATGACGATGATCGCTTTTGATCGCTACAATGTGATCGTAAAAGGTATCGCTGCCAAGCCAATGACAATTAACGGAGCTTTGTTAAGAATTTTCGGAATATGGCTATTCAGCCTGGCATGGACTGTTGCACCCCTCTTCGGCTGGTGCAGATATGTACCAGAAGGTAACATGACTGCTTGTGGAACTGACTACCTCGACAAGAGCTGGCTGAGCCGCAGCTACATTTTGGTCTATTCAATCTTTGTCTACTTCGCACCACTTCTGCTCATCATCTACTCTTACTTCTTCATCATTCAGGCAGTATCTGCCCACGAGAAGGCAATGAGGGAACAGGCAAAGAAGATGAACGTAGCTTCTCTAAGGTCCTCCGACCAGTCTAACACAAGCGCCGAATGCAAGCTAGCCAAGGTTGCATTAATGACCATTTCCCTATGGTTCATGGCGTGGACACCGTACTTAGTCATTAATTTCACAGGTGTATTTGAGACAGCGAAAATCACTCCACTTTTCACCATTTGGGGATCAGTCTTTGCCAAGGCTAATACAATCTACAATCCAATTGTTTATGGAATTAGCCATCCTAAATACCGAGCAGCTTTGTATGCGAGGTTCCCCTCACTTGCCTGCCAGCCCTCACCAGATGAGTCCGGCTCGGTAGCTTCCTCCGCTACTGCTGTTCAAGAAGAAAAGCAATCTGCGTAA
Pieridae_Colias_philodice                     ATGGCAATCAGCATGGACCCAGCACCAGGCGTT---GCCGCCATGCAAGCATGGGGCGGTCATGCAGAGGCTTACAGC---TCAAACCAGACTGTTGTCGACAAAGTCTTGCCCGAAATGCTACACCTGATTGATGCACACTGGTATCAGTTCCCACCGATGAACCCACTATGGTATGGTCTACTAGGCTTCACTATTAGCATTTTGGCGTTCATTTCAGTTACGGGCAATGGCATGGTTATTTACATTTTCACCACAACAAAGTCTCTGAAGACCCCCTCAAACCTGCTTGTTGTAAACTTGGCTTTCTCCGACTTCCTGATGATGGCAATGATGGCTCCGCCTTTGTGTATTAACAGCTACTACCAAACATGGGTCTTCGGTCCTGTAGCGTGCCAGTTCTATGCCTGCTTTGGTTCATTATTCGGTTGCGTCTCAATTTGGACTATGACAGCAATTGCCTTCGATCGTTACAATGTTATCGTGAAAGGAATTGCTGCCAAACCATTGACCATCAATGGAGCACTTCTGCAAATCTTTGCAGTCTGGGCGTTCTCACTTGCATGGACTCTGGCACCCATCTTCGGCTGGAGCAGATATGTACCTGAGGGAAACATGACCGCATGCGGAACTGACTACCTCAGCAAGGACCTGCTCAGCCAAATCTACATCATTACTTACTCAATCGCCTGCTACTTCTTGCCTCTGGCCCTCATCGTCTACTCTTACTTCTTCATCGTCCAGGCCGTAGCTGCTCACGAGAAGGCTATGAGGGAACAGGCCAAAAAAATGAACGTTGCTTCTCTCAGGTCCTCTGAACAGTCCAACACCAGCGCTGAGTGCAAACTGGCTAAGGTGGCACTGATGACCATCTCTCTTTGGTTCATGGCATGGACACCCTACCTGGTAATCAACTTCGCTGGTGTATTCGAAACCGCGCCAATCAGCCCCCTCAGCACCATCTGGGGTTCCGTATTTGCCAAAGCTAATGCCGTGTACAATCCTATTGTATATGGCATCAGCCACCCGAAATACCGCGCTGCTCTATACCAGAGGTTCCCAGCACTGGCCTGCCAGCCATCCCCGGAGGAGACTGGCTCAGTGGCATCCGCAGCGACTGCTTGCACCGAAGAAAAACCATCTGCGTAA
Pieridae_Pieris_rapae                         ATGGCAATCAACCTGGATCCAGCACCAGGCGTA---GCAGCCATGCAGTCCTTCGGTATCCACGCCGAGGCATTCGGG---TCAAACCAGACCGTCATAGACAAGGTTCTGCCTGAAATGATGCACCTGATTGACCCACACTGGTACCAGTTTCCACCATTGAACCCACTATGGCACGCTCTTCTTGGATTCACCATCAGTGTCTTGGCTTTCATCTCCATAACTGGCAACGGTATGGTGGTTTACATTTTCACGACGACAAAGTCACTCAAGACGCCTTCAAACCTGCTAGTTGTTAATTTGGCTTTCTCCGACTTCCTGATGATGGCTATGATGGCTCCGCCTCTGGTGGTCAACAGTTACAATGAAACATGGGTTTTTGGTCCGACCGCATGCCAATTCTATGCCTGCTTCGGGTCACTATTTGGATGCGTCTCGATCTGGACTATGACAGCCATTGCCTTCGACCGTTACAATGTGATCGTCAAGGGTATCGCTGCAAAACCGATGACCATTAACAGTGCTTTACTGAGAATCCTTGGTGTATGGCTATTCTCTCTTGCATGGACTCTTGCGCCCATCTTTGGCTGGAGCCGATACGTCCCCGAGGGCAACATGACCGCTTGTGGAACTGACTACCTTAGCAAGGACTGGGCCAGCCGAAGCTACATCATTCTGTATGCTATCGCCTGCTACTTCCTGCCACTTTTCCTCATCGTCTACTCGTACTGGTTTATTGTACAGGCTGTTGCAGCACACGAGAGGGCCATGAGGGAACAGGCTAAGAAAATGAACGTTGCTTCTCTTAGATCTTCGGAACAGGCTAACACGAGCGCTGAGTGCAAATTGGCTAAGGTTGCACTGATGACCATCTCTCTTTGGTTCATGGCATGGACCCCTTACCTGGTAATCAACTTCGCGGGAGTTTTCGAGACCTCACCAATCAGCCCACTCTCAACCATCTGGGGCTCCGTCTTTGCTAAAGCTAATGCCGTTTACAATCCAATTGTATATGGCATCAGCCACCCGAAATACCGCGCTGCTCTATACCAGAGGTTCCCAGCCCTGGCCTGCCAGCCATCACCAGAGGAGACGGGTTCAGTAGCCTCTGCCGCAACCGCTTGCACCGAGGAGAAACCATCTGCTTAA
Pieridae_phoebis_sennae_pse1216_3             ATGGCAATCAGCATGGACCCAGGACCAGGTGTT---GCCGCAATGCAGTCATGGGGCGGCCATGCAGAGGCATACAGC---TCAAACCAGACTGTTGTCGACAAGGTCTTGCCTGAGATGTTACACCTGATTGATCCACACTGGTATCAGTTCCCACCGTTGAACCCAATGTGGCATGGTCTCCTAGGCTTCACCATTGGTTGTTTGGCGTTCATTTCAATCACAGGCAATGGCATGGTTGTTTACATTTTCACGACCACCAAGACCCTGAAGACACCCTCAAACCTGTTAGTAGTAAATTTGGCTTTCTCCGATTTCTTGATGATGGCAATGATGGCTCCACCTATGATAATAAATTGTTACAACGAAACATGGGTCTTTGGTCCGGTTGCATGCCAGTTCTACGCCTGCTTTGGATCACTATTCGGATGCGTCTCAATTTGGACTATGACAGGTATTGCCTTTGATCGATACAATGTTATCGTCAAAGGTATCGCTGCCAAGCCGATGACCATCAATGGGGCGCTTCTGCGAATTCTTGGAATCTGGGCCTTCTCGCTTGCATGGACTCTTGCACCAATCTTTGGCTGGAGCCGATATGTACCCGAAGGCAACATGACTGCTTGCGGAACTGACTACCTGAGCAAGGACTTCCTCACCCGGCTGTACATCATCACTTACTCAGTTGCCTGCTACTTCTTGCCTCTGTTCCTCATTGTCTACTCCTACTTCTTCATCGTTCAGGCTGTAGCAGCTCACGAGAAAGCCATGAGGGAACAGGCCAAGAAAATGAACGTTGCTTCTCTCAGGTCCTCGGAACAGGCTAACACCAGCGCTGAGTGCAAATTGGCTAAGGTTGCACTGATGACCATCTCCCTATGGTTCATGGCATGGACACCCTACCTGATCATCAACATTCTGGGTGTTATTGAA---TCGCCAATCAGCCCCCTTGCTACCATCTGGGGCTCCGTATTTGCGAAAGCTAATGCCGTGTACAATCCTATTGTATATGGCATCAGCCACCCGAAATACCGTGCCGCTCTATACCAGAGGTTCCCATCACTGGCCTGCCAGCCATCCCCAGAGGAGACTGGCTCAGTGGCATCTGCTGCGACCGCTTGCACCGAGGAGAAACCAGCTGCGTGA
Papilionidae_Papilio_glaucus                  ATGGCTTTATACCTTAAC------ACTGGTGCA---GCAAAAATGGGCACTTGGAACGGACAGATGTCGGCTTACGGC---GCGAACCAGACTGTAGTGGACAAGGTCCTTCCCGAAATGCTTCATCTCATTGACCCACATTGGTATCAATTTCCTCCTATGAATCCACTATGGTACGGTTTATTGGGTTTCACAATTGCTTGCTTGGCTATCACTTCGATCACTGGAAATGCTATGGTCATTTATATCTTCACAACGACAAAGAATCTCAAGACTCCTTCGAACTTGCTTGTCGTTAATTTAGCCGTTTCCGATTTCCTAATGATGGCTTGCATGGCACCACCTCTAATTATTAATTCTTATAATGAAACTTGGGTATTCGGTCCACTATTCTGTGCGATTTACGCTTGCGGAGGTTCCTTGTACGGCACTGTATCAATCTGGACAATGACTGCAATCGCCTTCGATCGATACAATGTGATTGTAAAAGGCATTGCAGCTAAACCAATGAGCATCAATGGAGCCCTGTTGCGTATCTTAGCCATCTGGCTTTCATCACTCGCATGGACTGTTGCTCCGATCTTCGGATGGAACAGATATGTCCCGGAAGGTAACATGACAGTATGTGGAACCGATTACCTCAGCAAGGACATGCTTAGCCGCAGCTACATCATCGCTTATGCTGTCTTCTGCTACTTCTTGCCTTTGGGTCTCATCATCTATTCTTATTGGTTCATCATTCAAGCAGTGGCAGCTCATGAAAAGGCTATGAGGGAGCAGGCAAAGAAAATGAATGTAGCGTCTCTAAGATCTTCTGATGCCGCTAACACTAGTGCTGAATGCAAATTGGCTAAGGTTGCTTTAATGACCATCTCTCTATGGTTTATGGCCTGGACTCCATATTTGGTAATCAACTTTGCGGGAGTATTCGAGACGGCACCTATTAGTCCCGTCAGTACAATTTGGGGCTCTGTTTTCGCAAAAGCGAACGCAGTTTATAACCCAATCGTATATGGGATCAGCCATCCGAAGTACAGGGCCGCACTTTACCAGCGATTCCCGTCATTGGCGTGCCAGCCGTCACCGGATGAGAGCGGCTCCGTGGCCTCGGGCAACACTGCTGTTTGCGAAGAAAAGCCCCCTGCATAA
Papilionidae_Papilio_glaucus_pgl8706          ATGGCTTTATACCTTAAC------ACTGGTGCA---GCAAAAATGGGCACTTGGAACGGACAGATGTCGGCTTACGGC---GCGAACCAGACTGTAGTGGACAAGGTCCTTCCCGAAATGCTTCATCTCATTGACCCACATTGGTATCAATTTCCTCCTATGAATCCACTATGGTACGGTTTATTGGGTTTCACGATTGCTTGCTTGGCTATCACTTCAATCACTGGAAATGCTATGGTCATTTATATCTTCACAACGACAAAGAATCTCAAGACTCCTTCGAACTTGCTTGTCGTTAATTTAGCCGTTTCCGATTTCCTAATGATGGCTTGCATGGCGCCACCTCTAATTATTAATTCTTATAATGAAACTTGGGTATTCGGTCCACTATTCTGTGCGATTTACGCTTGCGGAGGTTCCTTGTACGGCACTGTATCAATCTGGACAATGACTGCAATCGCCTTCGATCGATACAATGTGATTGTAAAAGGCATTGCAGCTAAACCAATGAGCATCAATGGAGCCCTGTTGCGTATCTTAGCCATCTGGCTTTCATCCCTCGCATGGACTGTTGCTCCGATCTTCGGATGGAACAGGTATGTCCCGGAAGGTAACATGACAGTATGTGGAACCGATTACCTCAGCAAGGACATGCTCAGCCGCAGCTACATCATCGCTTATGCTGTCTTCTGCTACTTCTTGCCTTTGGGTCTCATCATCTATTCTTATTGGTTTATCATTCAAGCAGTGGCAGCTCATGAAAAGGCTATGAGGGAGCAGGCAAAGAAAATGAATGTAGCGTCTCTAAGATCTTCTGATGCCGCTAACACTAGTGCTGAATGCAAATTGGCTAAGGTTGCTTTAATGACCATCTCTCTATGGTTTATGGCCTGGACTCCATATTTGGTAATCAACTTTGCGGGAGTATTCGAGACGGCACCTATTAGTCCCGTCAGTACAATTTGGGGCTCTGTTTTCGCCAAAGCGAACGCAGTTTATAACCCAATCGTATATGGGATCAGCCATCCGAAGTACAGAGCCGCACTTTACCAGCGATTCCCGTCATTGGCGTGCCAGCCGTCACCGGACGAGAGCGGCTCCGTGGCCTCGGGCAACACCGCTGTTTGCGAAGAAAAGCCCCCT---GCA
Papilionidae_Papilio_polytes_XM_013286167     ATGGCGTTATATCTTAAC------ACTGGTGCA---GCAAAAATGGACGCTTGGAACGGACAAATGTCGGCTTACGGC---GCAAATCAAACTGTGGTGGACAAAGTCCTACCAGAAATGCTTCATCTTATTGACCCACATTGGTATCAATTCCCTCCTATGAACCCACTGTGGTATGGTTTATTAGGTTTCACGATCACATGCTTGGCTATCACATCGATCACTGGAAATGCTATGGTCATCTATATCTTCACGACAACAAAGAACCTCAAGACTCCTTCAAACTTGCTTGTCGTCAACTTAGCTGTTTCCGATTTCCTAATGATGGCTTGCATGGCACCACCACTAATCATTAATTCTTACAACGAAACTTGGGTATTCGGTCCATTATTCTGTGCGATTTACGCTTGTGGAGGTTCCTTGTACGGTACTGTGTCAATCTGGACAATGACTGCAATCGCCTTCGATCGATACAATGTGATTGTAAAAGGCATTGCGGCTAAACCGATGAGCATCAATGGTGCTCTGCTGCGTATCTTGGCTATCTGGCTTTCATCACTCGCATGGACTGTTGCTCCAATCTTCGGATGGAACAGGTATGTGCCAGAAGGTAACATGACAGTATGTGGAACTGATTATCTCAGCAAGGACATGCTTAGCCGCAGCTACATTATTGCTTACGCAGTCTTCTGCTATTTCCTGCCTTTGGGTCTCATCGTTTACTCTTATTGGTTTATCATTCAAGCAGTAGCAGCTCATGAAAAGGCCATGAGGGAACAGGCAAAGAAAATGAACGTAGCGTCTCTAAGATCCTCTGATGCTGCAAACACCAGCGCTGAATGCAAATTGGCTAAGGTTGCTTTAATGACCATCTCTCTATGGTTTATGGCATGGACACCATATTTGGTAATCAACTTTGCGGGCGTATTCGAGACGGCACCTATTAGTCCCGTCAGTACAATTTGGGGCTCTGTTTTCGCAAAAGCGAACGCAGTTTATAACCCAATCGTATATGGGATCAGCCACCCGAAGTACAGAGCCGCACTTTACCAGCGATTCCCATCACTGGCGTGCCAGCCATCACCAGATGAGAGCGGGTCCGTGGCCTCTGGGAACACTGCGGTTTGCGAAGAGAAGGCACCCGCATAA
Papilionidae_Papilio_xuthus_KPI95838_1        ------------------------------------------ATGGACACTTGGAACGGACAAATGTCGGCTTACGGC---GCAAACCAAACTGTGGTAGACAAAGTTCTACCCGAAATGCTTCATCTCATTGACCCTCATTGGTATCAATTTCCCCCTATGAATCCGTTATGGTACGGTTTATTGGGTTTCACCATCACTTGCTTGGCTATCACATCGATCACCGGAAATGCTATGGTCATCTATATCTTCACGACGACAAAGAATCTCAAGACTCCTTCGAACTTGCTTGTCGTTAACTTAGCTGTTTCCGACTTCCTTATGATGGCTTGCATGGCGCCACCTCTTATCATTAATTCTTACAACGAAACTTGGGTATTCGGTCCACTGTTCTGTGCGATTTACGCTTGCGGTGGTTCCTTATATGGTACCGTATCAATCTGGACAATGACTGCAATCGCCTTCGATCGATACAATGTGATTGTAAAAGGCATTGCAGCAAAACCGATGAGCATCAACGGAGCTCTGTTACGTATCTTGGCCATCTGGCTTTCATCACTCGCATGGACTGTTGCTCCAATCTTCGGATGGAACAGGTATGTCCCAGAAGGTAACATGACAGTATGTGGAACTGATTACCTCAGCAAGGACTGGCTTAGCCGCAGTTACATCATTGCTTATGCAGTCTTCTGCTATTTCCTGCCATTGGGTCTCATTGTCTATTCTTATTGGTTCATCATCCAAGCAGTGGCAGCTCATGAAAAGGCTATGAGGGAACAAGCAAAGAAAATGAATGTAGCGTCTCTAAGATCCTCTGATGCTGCGAACACCAGTGCTGAGTGCAAATTGGCTAAGGTTGCTTTAATGACCATCTCTCTATGGTTTATGGCCTGGACTCCATATTTGGTAATCAATTTTGCGGGCGTATTCGAGACGGCACCTATTAGTCCTGTCAGTACAATTTGGGGCTCTGTTTTCGCCAAAGCGAACGCAGTTTACAACCCAATCGTATATGGGATCAGCCACCCGAAGTACAGAGCCGCACTGTACCAACGATTCCCATCGCTGGCGTGCCAGCCATCTCCAGATGAAAGTGGGTCTGTGGCCTCCGGGAACACTGCCGTTTGCGAAGAAAAAGCTCCTGCGTAA
Papilionidae_Papilio_xuthus                   ATGGCGATGAGCTTAGAC------CCAGGCGCG---GCGTCAGCGCCCGCGTGGGCGGGAAAAATCGAAGCGTATGGC---TCAAACCACACCGTTATTGACCAAGTTCTTCCTGAAATGTTGCATCTGATTGACCCGCATTGGTATCAGTTCCCGCCTATGAATCCCCTGTGGCACGGCTTATTGGGTTTCGTGATTGCTGTTCTTGGTTTCATATCGTTATCCGGTAATGGAATGGTCATCTATATTTTCACAACTACAAAGACTCTTAAAACTCCTTCAAACTTATTGGTACTTAATTTGGCTGTCTCTGACTTTCTGATGATGACATGTATGGCCCCGCCTTTAGTTGTAAACTCGTATCACGAAACATGGGTATTTGGTCCACTGGCTTGTGCTCTTTACGCTGCAGCCGGCTCATTGTTCGGGACTATCTCAATCTGGACGATGACAATGATAGCTTTTGATCGCTACAATGTAATCGTCAAGGGAATCGCGGCTAAACCCATGACTAACAATGGAGCTCTGCTGCGTATCTTAGCTATTTGGGTCTCGTCATTAGCTTGGACTGTTGCACCAATGTTTGGATGGAATAGGTACGTCCCGGAAGGCAACATGACCGCCTGTGGAACTGATTATCTGAACAAGGATTGGTTCAGTCGAAGTTACATTGTGGCTTATGCTATTTTCTGCTACTTCACACCATTGGCCCTTATTATCTACTCCTATTTCTTCATTATTCAGGCAGTAGCAGCACACGAAAAGGCGATGAGGGAGCAAGCAAAGAAGATGAATGTGGCATCTCTAAGGTCGTCGGAAGCGGCTAATACTAGTGCTGAGTGCAAACTGGCTAAGGTCGCTTTGATGACAATTTCATTGTGGTTCATGGCATGGACACCGTATTTGGTAATTAATTTCACGGGTATCTTTGAGACCGCTACAATCAGTCCTCTGGGTACGATTTGGGGCTCGGTCTTTGCTAAGGCTAATGCTGTTTACAATCCCATTGTTTACGGTATCAGTCATCCGAAATACAGAGCGGCTTTGTACCAGAGATTCCCATCACTAGCGTGCCAGCCAGCGGCGGATGACAACACGTCGCAGGTATCCGGCAAAACTGCAGTCTGTGAAGAAAAACCATCCGCTTAA
Papilionidae_Papilio_xuthus_KPI95837          ATGGCGGTGAGCTTAGAC------CCAGGCGCG---GCGTCAGCGCCCGCGTGGGCGGGAAAAATCGAAGCGTATGGC---TCAAACCACACCGTTATTGACCAAGTTCTTCCTGAAATGTTGCATCTGATTGACCCGCATTGGTATCAGTTCCCGCCTATGAATCCCCTGTGGCACGGCTTATTGGGTTTCGTGATTGCTGTTCTTGGTTTCATATCGTTATCCGGTAACGGAATGGTCATCTATATTTTCACAACTACAAAGACTCTTAAAACTCCTTCAAACTTATTGGTACTTAATTTGGCTGTCTCTGACTTTCTGATGATGACATGTATGGCCCCGCCTTTAGTTGTAAACTCGTATCACGAAACATGGGTATTTGGTCCACTGGCTTGTGCTCTTTACGCTGCAGCCGGCTCATTGTTCGGGACTATCTCAATCTGGACGATGACAATGATAGCTTTTGATCGCTACAATGTAATCGTCAAGGGAATCGCGGCTAAACCCATGACTAACAATGGAGCTCTGCTGCGTATCTTAGCTATTTGGGTCTCGTCATTAGCTTGGACTGTTGCACCAATGTTTGGATGGAATAGGTACGTCCCGGAAGGCAACATGACCGCCTGTGGAACTGATTATCTGAACAAGGATTGGTTCAGTCGAAGTTACATTGTGGCTTATGCTATTTTCTGCTACTTCACACCATTGGCCCTTATTATCTACTCCTATTTCTTCATTATTCAGGCAGTAGCAGCACACGAAAAGGCGATGAGGGAGCAAGCAAAGAAGATGAATGTGGCATCTCTAAGGTCGTCGGAAGCGGCTAATACTAGTGCTGAGTGCAAACTGGCTAAGGTCGCTTTGATGACAATTTCATTGTGGTTCATGGCATGGACACCGTATTTGGTAATTAATTTCACGGGTATCTTTGAGACCGCTACAATCAGTCCTCTGGGTACGATTTGGGGCTCGGTCTTTGCTAAGGCTAATGCTGTTTACAATCCCATTGTTTACGGTATCAGTCATCCGAAATACAGAGCAGCTTTGTACCAGAGATTCCCATCACTAGCGTGCCAGCCAGCGGCGGATGACAACACGTCGCAGGCATCCGGCAAAACTGCGGTCTGTGAAGAAAAACCATCCGCTTAA
Papilionidae_Papilio_polytes_XM_013286166     ATGGCAGTCAGCTTAGAC------CCAGGCGCG---GCCTCAGCGCCCGTGTGGGCAGGAAAGATGGAGGCGTACGGC---TCAAACCACACCGTTATTGATCAAGTGCTTCCTGAAATGCTACATCTGATTGACCCACATTGGTATCAGTTCCCTCCCATGAATCCATTGTGGCATGGCTTATTGGGTTTCGTTATTGCTGTTCTTGGTTTCATATCGATATCTGGTAACGGCATGGTCATTTATATTTTCACAACTACAAAGACTCTTAAAACTCCTTCAAATTTGTTGGTACTGAACTTGGCCGTTTCTGACTTTCTAATGATGACATGCATGGCTCCACCTTTAGTAGTAAACTCCTATCACGAAACTTGGGTATTTGGTCCTCTCGCTTGTGGTCTTTACGCTGGGGCCGGCTCATTGTTCGGGACTATTTCAATCTGGACGATGACCATGATCGCTTTTGATCGTTACAACGTAATCGTTAAGGGCATTGCTGCTAAACCCATGACTAACAATGGAGCTCTACTGCGTATCTTGGCTATTTGGGTCTCATCGTTAGCTTGGACTGTAGCACCTATGTTTGGATGGAACAGATACGTTCCGGAAGGTAACATGACCGCCTGCGGAACTGATTACCTCAACAAAGATTGGTTCAGCCGAAGCTACATCGTTGCTTATGCCATTTTCTGCTACTTCACACCTTTGGCCCTTATTATCTACTCATATTTCTTCATAATCCAGGCAGTAGCAGCTCATGAACGGGCAATGAGGGAGCAAGCAAAGAAGATGAATGTAGCATCTCTGAGATCATCGGAAGCGGCAAATACCAGCGCTGAGTGCAAACTGGCTAAGGTTGCTCTGATGACAATTTCATTATGGTTTATGGCATGGACACCTTATTTGGTAATTAACTTCACGGGTATCTTTGAGACCGCTACAATCAGTCCTCTGGGTACAATTTGGGGCTCCGTCTTTGCTAAGGCCAATGCTGTTTACAATCCCATCGTTTACGGAATCAGTCATCCCAAATACCGTGCAGCCTTGTACCAGAGGTTCCCATCACTGGCGTGCCAGCCGGCGGCGGACGATAATACGTCACAGGTGTCCGGCAAAACTGCAGTCTGCGAAGAAAAACCATCCGCGTAA
Papilionidae_Papilio_glaucus_pgl12985_1       ------------------------------------------------------------------------------------------------------------------------------------------------TATCAGTTCCCGCCTATGAATCCTTTGTGGCACGGTTTGTTAGGTTTCGTTATTGCCGTTCTTGGTTTCATATCATTATCGGGTAACGGCATGGTTATCTATATTTTTACGACAACAAAGACCCTTAAAACTCCTTCGAACCTTTTGGTATTAAACTTGGCAGTTTCGGATTTCCTGATGATGACTTGCATGGCGCCGCCTTTAGTTGTGAACTCCTACCATGAAACTTGGGTGTTTGGTCCACTTGCTTGTGCACTTTACGCCGCCGCTGGCTCATTGTTTGGGACTATTTCAATCTGGACGATGACAATGATCGCTTTCGATCGCTACAACGTAATCGTGAAGGGTATTGCTGCTAAACCCATGACCAATAATGGAGCTCTGCTGCGTATCTTAGCTATCTGGGTCTCCTCACTTGCTTGGACTGTTGCACCAATGTTTGGATGGAACAGGTACGTCCCTGAAGGCAACATGACCGCCTGCGGAACTGATTACCTTAACAAGGATTGGTTCAGTCGGAGCTACATTATAGCGTATGCAATTTTTTGCTACTTCACACCGTTGGCCCTTATCATCTATTCCTATTTCTTCATTATTCAGGCAGTGGCAGCTCACGAAAGGGCGATGAGGGAGCAAGCAAAGAAGATGAATGTTGCATCGCTTAGGTCATCGGAGGCAGCTAACACCAGTGCCGAGTGCAAACTAGCTAAAGTCGCCCTGATGACTATATCATTGTGGTTTATGGCCTGGACACCGTATTTGGTAATTAATTTCACGGGTATCTTTGATACCGCAACAATCAGTCCTCTCGGTACAATTTGGGGTTCGGTCTTTGCTAAAGCCAACGCTGTTTACAACCCAATTGTTTACGGAATCAGCCACCCAAAGTACAGAGCCGCTTTGTATCAGAGGTTTCCATCATTGGCATGCCAACCAGCAGCAGATGATAACACCTCGCAGGCTTCCGGAAAAACAGCCGTGTGTGAAGAAAAGCCATCCGCA---
Hesperiidae_Lerema_accius_lac1576             ATGGCGATAAGTTTAGACCCCGGTCCT---GCG---GTGGTGCAGCCTAGCTGGGGAGGCCATGCGATGGCGTTCGGC---TCTAACGAGACCGTCGTAGACAAGGTGCTTCCAGAAATGATGCACTTGATCGATCCGCATTGGTACCAATTCCCTCCCATGAACCCACTATGGCACGGTCTGCTGGGTTTTGTGATCGGCGTCTTGGGCATCATCTCTATTTGCGGTAACGGCATGGTCGTCTACATCTTCACAACGACCAAGTCACTCAAGACACCCTCAAATCTTCTAGTAATTAATCTAGCATTTTCGGACTTCTGCATGATGCTTTGCATGTCTCCGGCGATGGTTGTGAATTGTTATTACGAAACGTGGGTTTTCGGTCCTTTTGCGTGCGAACTTTACGCTTGCACCGGATCATTGTTTGGATCGATATCGATTTGGACGATGACCTGGATTGCCTTTGACCGCTACAATGTCATCGTAAAAGGTATCGCTGCTAAGCCAATGACAATCAACGGAGCCTTGCTGCGTATCCTTGGAATTTGGCTGTTCTCCCTCGGCTGGACCATTGCTCCCATGCTTGGGTGGAATAGGTACGTGCCTGAGGGTAACATGACTGCCTGTGGAACCGACTATTTGAACAAGGACTGGTTCAGCCGCAGCTACATCTTGGTCTACTCAGTATTCGTATACTTTGCGCCACTGCTTCTCATTATTTACTCTTATTGGTTCATCATCCAGGCTGTAGCAGCGCACGAAAAAGCCATGAGGGAACAGGCTAAGAAAATGAACGTCGCTTCCCTCAGGTCCTCTGATCAGGCTAACACCAGCGCGGAGTGCAAATTGGCCAAGGTTGCCCTGATGACCATCTCGCTATGGTTCATGGCCTGGACGCCGTACCTGGTTATCAACTTTTCGGGAGTGTTCGAGACAGTAACAATCAGCCCCCTCTTCACGATCTGGGGTTCAGTCTTCGCCAAGGCTAACGCCGTCTACAATCCTATTGTATACGGTATCAGCCATCCCAAGTACCGCGTAGCTCTGTACCAGAGGTTCCCGGCGCTCGCGTGCACACCGTCACCGGATGAGACCGGATCCACTGCCTCCGGGAACACTGTCGTCTCGGGCGAGAAGGAGTCTGCGTAA
Papilionidae_Papilio_glaucus_pgl6501_13       ATGGCGATATATCCAGACCCAGGTATAGGAGTT---ACACCACTGGAAATATCAGGCGCCCGA------AATTTCGGC---TCCAACCAAACCGTCGCCGATAAAGTCACCGCCGACATGATACACCTTGTCGACCCGCACTGGTACCAATTTCCACCTATGAACCCCATGTGGCACAGTTTACTTGGCTTCACTGTCGGCGTTTTAGGTGTTGTATCCATCATCGGTAACGGAATGGTCGTTTACATTTTCACAACTACAAAGAGTCTCAAAACACCCTCTAACTTGCTTGTGGTAAATCTGGCTGTCTCTGATTTGTTGATGATGATTGCTATGTCTCCTGCTATGGTGGTTAGTTGTTATTATGAGACATGGGTTTTCGGTCCATTCGGTTGCGAACTATACGCTAGTACAGGTTCTATATTTGGTTGCGCTTCGATTTGGACGATGACTATGATCGCCTTTGACCGATACAACGTGATCGTGAATGGTATTGCTGCAAAACCAATGACTACCAATGGAGCACTATCACGTATTCTCGGAATTTGGTTGTTCGCTCTAGCTTGGTCTCTCGCACCCCTCTTTGGTTGGAATAGGTACGTACCCGAGGGCAACATGACTGCGTGTGGATTGGACTACCTTACCAAGAACTGGTTCAGCCGTAGCTACATACTCATTTATTCCTTCTCTGTTTATTACACACCTCTATTTCTTATCATCTACTCCTACTACTTCATCGTTCAGGCAGTGGCAGCTCACGAGAATACAATGAGAATGCAAGCTAAAAAAATGAATGTAGCCTCTCTTCGATCATCAGATGCCACAAACGCAAGTGCAGAGTGTAAATTAGCTAAGGTGGCACTCATGACCATTTCGCTGTGGTTCATGGCGTGGACACCGTACACGGTCATTAACTACACGGGAGTGTTCGAAACTGCATCGATCAGCCCGCTAGCCACCATTTGGGGCTCGGTGTTCGCGAAGGCCAACGCAGTTTACAATCCGATTGTGTATGGCATTAGCCATCCTAAATATCGCGCTGCCCTTTACCAGAAGTTCCAATCATTGTCATGCCAATCATCACCAGAAGAATCTGCATCTATAGCCTCTGGAGTTACAACTTCTTGCGAGGAAAAACCTTCT---GTG
Papilionidae_Papilio_xuthus_KPI93338_1        ATGACGGTGTATCCCGACCCTGGTGTGGGAGTA---ACGACATTGGAGATGTCGGGCGCACAG------AATTTTGGT---TCCAACCAAACCGTAGCCGACAAAGTCACCGCTGACATGATTCATCTTGTCGACCCTCACTGGTACCAATTTCCACCTATGGATCCCTTGTGGCACAGTTTACTGGGATTAACGATCGGTATCTTAGGCATTGTTTCTATAATCGGTAATGGAATGGTCGTGTACATTTTCACAACTACAAAG------------------------------------------------------------------------------------------------------------------------------------------------------------------------------------------------------------------------------------------------------------------------------------------------------------------------------------------------------------------------------------------------------------------------------------------------------------------------------------------------GCCGTGGCAGCTCACGAAAAGACAATGAGGCAGCAAGCCAAAAAGATGAACGTGGCCTCACTGCGATCAGTGGATGACACCAACACAAGTGCAGAATGCAAATTAGCTAAGGTGGCACTAATGACCATTTCGCTTTGGTTCATGGCGTGGACTCCGTACACAGTCATTAATTATACGGGAGTTTTCGAAACTGCATCTATCAGTCCTCTAGCTACTATTTGGGGTTCCGTTTTCGCAAAGGCCAACGCGGTTTACAATCCAATTGTTTATGGTATTAGCCATCCAAAATATCGAGCTGCCCTCTACCAGAAGTTCCCGTCATTGTCGTGCCAGCCATCGGCAGAGGAAGTCGCATCTGTGGTCTCAGGAGTAACCACATGCTGTGATGAAAAACCATCTGCGTGA
Papilionidae_Papilio_glaucus_pgl6501_14       ATGGCCATTAACCTCGATCCCGGGCTGGGAGCGGCGGCG------GAAGTATGGGGCGGCCAGGCAGCGGCCTTCAGC---TCCAACCAGACCGTCGTCGATAAGGTCTCCCCTGACATGATGCACCTCATCGACCCGCACTGGTACCAATTTCCACCTATGAACCCCATGTGGCACGGTTTACTGGGATTCACGATCGGCGTCTTAGGTTTTATATCGATCACTGGTAACGGAATGGTCGTTTACATTTTCACATCTACAAAGAGTCTCAAGACGCCCTCAAACTTACTCGTGGTAAATCTGGCTTTCTCCGACTTTCTGATGATGCTATGCATGGCTCCGCCGATGGTCGTAAATTGTTATTACGAAACATGGGTGTTTGGTCCATTAGCTTGTGAACTGTATGCGTGCGCCGGATCGCTATTCGGTTCCATATCGATTTGGACCATGACCATGATTGCCTTCGATCGATACAATGTTATTGTAAAGGGTATTGCCGCAAAACCGATGACAATCAATGGAGCACTGTTACGTATTCTCGGAATTTGGCTGTTCTCTCTCGCCTGGACTATTGCTCCTATCTTTGGATGGAATAGGTACGTACCCGAGGGCAACATGACCGCATGTGGAACTGACTACCTTAACAAGAGTTGGCTTAGCCGCAGCTACATCCTTGTTTACTCCATCTTCGTATACTACATGCCCCTGTTGCTTATCATCTACTCGTACTTCTTCATCGTACAGGCTGTGGCAGCTCACGAGAGGGCAATGAGGGAGCAAGCTAAAAAAATGAACGTGGCCTCTCTGCGATCGTCCGAGGCCGCCAACACAAGTGCAGAGTGTAAATTGGCTAAGGTGGCACTTATGACCATTTCGCTATGGTTCATGGCGTGGACTCCATACTTGGTAATCAACTACACTGGGGTATTCGAAACTGCAGCGATCAGCCCTCTAGCCACCATTTGGGGCTCGGTGTTCGCAAAGGCCAACGCGGTTTATAATCCGATTGTATATGGTATCAGCCATCCAAAATATCGGGCTGCCCTCTACCAGAAGTTCCCATCACTGGCGTGCCAACCATCCCCGGAGGAAACTGGATCTGTTGCCTCCGGAGCTACCACCGCCTGCGAGGAGAAACCTTCTGCACTT
Papilionidae_Papilio_polytes_XM_013288994     ATGGCAATTATCCACGAGCCAGGGATGGGAGCG---TCG------GAAGCCTGGGGCGGCCAGGCGGCGGCCTTCGGC---TCTAACCAGACCGTCGTCGACAAGGTCACCCCTGATATGATGCACCTCATCGACCCGCACTGGTACCAATTCCCACCTATGAACCCCATGTGGCATGGTTTACTAGGATTCACGATCGGCGTCTTAGGCTTTATATCGATCACCGGTAACGGAATGGTCGTTTACATTTTCACATCCACAAAGAGTCTCAAAACGCCATCAAACTTACTCGTGGTAAATCTGGCTTTCTCCGACTTTCTGATGATGCTGTGCATGGCTCCGCCGATGATCATAAATTGTTATAACGAAACATGGGTCTTTGGTCCTTTCGCTTGTGAACTGTACGCTTGCGCCGGTTCGCTATTCGGTTCCGTGTCGATTTGGACCATGACTATGATAGCCTTCGACCGATACAATGTTATTGTAAAGGGTATCGCCGCAAAGCCGATGACCATCAATGGAGCACTGTTACGTATCTTCGGAATTTGGGCGTTCTCTCTCGCCTGGACTATTGCCCCTATCTTTGGCTGGAACAGGTACGTGCCTGAGGGCAACATGACCGCCTGCGGCACTGACTACCTCAGCAAGAGCTGGCTCAGCCGCAGCTACATCCTCGTCTACTCCATCTTCGTGTACTACCTGCCTCTCTTGCTCATCATCTACTCCTACTTCTTCATCGTACAGGCTGTGGCAGCTCACGAGAAGGCAATGAGGGAACAGGCTAAGAAAATGAATGTGGCCTCTCTGCGATCCTCCGAAGCCGCCAACACAAGTGCGGAATGCAAATTGGCGAAGGTGGCACTTATGACCATTTCACTATGGTTCATGGCGTGGACACCATATCTGGTAATCAACTACACTGGAGTGTTCGAAACTGCACCGATCAGCCCTCTGGCCACCATTTGGGGCTCGGTGTTCGCGAAGGCCAACGCCGTCTACAACCCTATTGTGTATGGCATCAGCCATCCTAAATATCGAGCTGCCCTCTACCAGAAGTTCCCAGCGCTGGCGTGCCAACCTTCAGCGGAGGAATCTGGATCTGTGGCCTCCGGAGCTACGACCGCCTGCGAGGAGAAACCTTCCGCGTGA
Papilionidae_Papilio_xuthus_KPI93339_1        ATGGCAATTAACCTCGAGCCAGGGATGGGAGCG---TCA------GAAGCCTGGGGCGGCCAGGCGGCGGCCTTTGGC---TCCAACCAAACCGTCGTCGACAAGGTCACCCCTGATATGATGCACCTCATTGACCCACACTGGTACCAATTCCCACCCATGAATCCCATGTGGCATGGTTTACTGGGATTCACGATCGGCGTCTTAGGCTTCATATCGATCACCGGTAACGGAATGGTCGTTTACATTTTCACATCCACAAAGAGTCTCAAAACACCTTCAAACTTGCTCGTGGTAAATCTGGCTTTCTCCGACTTTCTGATGATGCTGTGCATGGCTCCTCCGATGCTCATTAATTGTTATTATGAAACATGGGTCTTTGGTCCTTTAGCTTGCGAACTTTACGCTTGCGCCGGGTCTCTATTCGGTTCGATATCGATTTGGACCATGACCATGATTGCCTTCGACCGATACAACGTAATTGTAAAGGGTATCGCTGCAAAACCTATGACAATCAATGGAGCACTGCTACGAATCCTCGGAATTTGGCTGTTCTCTCTCGCCTGGACTATTGCTCCCATGTTGGGCTGGAATAGGTACGTGCCCGAGGGTAACATGACCGCTTGCGGAACCGACTACCTCAGCAAGAGCTGGCTCAGCCGCAGCTACATCCTCGTCTACTCCATCTTTGTTTACTACACGCCTCTGTTACTCATCATCTACTCGTACTTCTTCATTGTTCAGGCCGTGGCAGCTCACGAGAAGGCAATGAGGGAGCAAGCTAAGAAAATGAACGTGGCCTCTCTGCGATCCTCCGAAGCCGCCAACACAAGTGCTGAATGCAAATTGGCTAAGGTGGCACTTATGACCATTTCACTATGGTTCATGGCGTGGACACCATATCTGGTAATCAACTACACCGGAGTGTTCGAAACTGCACCGATCAGCCCTCTGGCCACTATTTGGGGCTCGGTGTTCGCGAAGGCCAACGCTGTCTACAACCCGATTGTGTATGGCATCAGCCATCCTAAATATCGCGCTGCTCTCTACCAGAAATTCCCATCGCTAGCGTGCCAACCATCAGCGGAGGAAACTGGATCTGTGGCCTCTGGAGCTACGACCGCCTGTGAAGAGAAACCCTCCGCGTGA
Trichoptera_limnephilus_lunatus_LLUN004497RA  ATGCCAGTTCAGCTCAGGATGGCGTCCGGCATG---GCGGCGCTGCAGGCGTGGGGCGCGCAGGCGGCCGCCTACGGAGCTTCCAACATGACCGTAGTCGACAAGGTCCCCCAAAACATGCTCCACATGGTAGACCCTCACTGGTATCAATTCCCCCCCATGAACCCCCTTTGGCACGGACTTCTAGGCTTCACCATTGGCGTCCTCGGTGTCGTCTCAGTCATTGGCAATGGCATGGTCATCTTCATCTTCGGCGGACAAAAATCACTCAAAACTCCATCAAATCTTCTGGTTATGAACTTGGCTTTCTCTGACTTCTTCATGATGTTCACCATGTTCCCTCCCATGTTGATCAATTGCTACAATGAGACTTGGGTATTAGGCCCATTCATGTGCGAACTCTACGGCTGTCTGGGATCTTTGTTTGGATCGGTGTCCATTTGGACAATGACAATGATCGCTTTTGACCGCTACAACGTCATCGTCAAGGGATTGGCGGGAAAGCCCATGACAAGCAACGGCGCCATGCTCCGAATCCTCGGCATCTGGATCTTCTCTCTCGGATGGACTCTTGCCCCCATGTTCGGATGGAACAGGTATGTTCCTGAAGGCAACATGACCGCTTGCGGAACTGACTACTTGTCCAAGGATTGGTTCAGCCGCTCTTACATCCTGGTCTACGCCGTGTTCGTCTACTTCTCCCCTCTGTTCTTGATCATCTACTCTTACTTCTTCATCATCCAGGCTGTCGCCGCCCACGAGAAGAACATGCGAGACCAGGCCAAGAAGATGAACGTCGCTTCTCTGCGCACCTCCGAGCAGTCCAACCAAAGCGCTGAGTGCAAGCTGGCCAAGGTGGCACTGATCACCATCAGCTTGTGGTTCCTTGCGTGGACACCCTACCTGGTCATCAACTTCACCGGAGTCTTCGAAACGGCGCCCATCAGCCCACTGGCCACCATCTGGGGCTCGCTGTTCGCTAAGGCCAACGCTGTCTACAATCCTATCGTCTATGGCATCAGCCATCCCAAGTACAGGGCAGCTCTATACAAGAAATTCCCCTCTCTGTCCTGCCAAGCGTCTCCAGACGAGAGCGGCTCAGTGGCGTCCGGAGTTACCAACGTCTCAGAAGAGAAACCAACTGCGTAA
